# Supplementary material for: Analysis of the genetic diversity and structure across a wide range of germplasm reveals prominent gene flow in apple at the European level
Source: BMC Plant Biol. 2016 Jun 8;16:130. doi: 10.1186/s12870-016-0818-0 (PMC4898379; doi:10.1186/s12870-016-0818-0)
Supplement: Additional file 1: — List of the 2446 accessions considered in the present study with their accession code (AcceNumber), name (AcceName), the name of the providing collection (Collection), their duplicate code according to the SSR profile (FBUNQ, see text), their ploidy level (Ploidy) determined according to the occurrences of three alleles per locus (see text), their status (Analyzed) as analyzed or not-analyzed within the duplicate group (when adequate), their documented European geographic region of origin (Eur_reg_orig), their putative country of origin (Country_orig), their group assignment (Group) inferred by the Structure analysis with the highest proportion of ancestry (qImax), and their subgroup assignment (Subgroup) inferred by the nested Structure analysis with the highest proportion of ancestry (qImax nested). (XLSX 394 kb) [file 12870_2016_818_MOESM1_ESM.xlsx]

## Sheet: Feuil1
Additional file 1 List of the 2446 accessions considered in the present study with their accession code (AcceNumber), name (AcceName), the name of the providing collection (Collection), their duplicate code according to the SSR profile (FBUNQ, see text), their ploidy level (Ploidy) determined according to the occurrences of three alleles per locus (see text), their status (Analyzed) as analyzed o…
AcceNumber	AcceName	Collection	FBUNQ	Ploidy	Analyzed	Eur_reg_orig	Country_orig	Group	qImax	Subgroup	qImax nested	qI K1	qI K2	qI K3	qI K1.1	qI K1.2	qI K1.3	qI K2.1	qI K2.2	qI K3.1	qI K3.2	qI K3.3
CRAW-0004	Belle-Fleur de Brabant	CRA-W	1	2n	A	West	Western Europe	K3	0.9236	K3.3	0.9581	0.044	0.0324	0.9236	--	--	--	--	--	0.0189	0.023	0.9581
X0778	Franc Bon Pommier	INRA	1	2n	-	West	Western Europe	K3	0.9236	K3.3	0.9581	0.044	0.0324	0.9236	--	--	--	--	--	0.0189	0.023	0.9581
1958156	Carrata	NFC-Read.	2	2n	-	South	ITA	K1	0.9662	K1.3	0.9543	0.9662	0.0152	0.0186	0.02	0.0257	0.9543	--	--	--	--	--
DCA_C78	Calera	UNIBO	2	2n	A	South	ITA	K1	0.9662	K1.3	0.9543	0.9662	0.0152	0.0186	0.02	0.0257	0.9543	--	--	--	--	--
CRAW-0086	Bismarck	CRA-W	3	2n	-	--	AUS	K2	0.9522	K2.2	0.948	0.0259	0.9522	0.0219	--	--	--	0.052	0.948	--	--	--
1970085	Maid of Kent	NFC-Read.	3	2n	-	--	AUS	K2	0.9522	K2.2	0.948	0.0259	0.9522	0.0219	--	--	--	0.052	0.948	--	--	--
CZ_GE_0466	Bismarkovo	RBIPH	3	2n	A	--	AUS	K2	0.9522	K2.2	0.948	0.0259	0.9522	0.0219	--	--	--	0.052	0.948	--	--	--
CZ_LD_0426	Heřmánkové	RBIPH	3	2n	-	--	AUS	K2	0.9522	K2.2	0.948	0.0259	0.9522	0.0219	--	--	--	0.052	0.948	--	--	--
MRFL031	Normanda	UDL	3	2n	-	--	AUS	K2	0.9522	K2.2	0.948	0.0259	0.9522	0.0219	--	--	--	0.052	0.948	--	--	--
CRAW-0147	Antonowka	CRA-W	4	2n	-	North+East	RUS	K2	0.9713	K2.1	0.9548	0.013	0.9713	0.0157	--	--	--	0.9548	0.0452	--	--	--
CRAW-0766	Pomme du Vieux Carra	CRA-W	4	2n	-	North+East	RUS	K2	0.9713	K2.1	0.9548	0.013	0.9713	0.0157	--	--	--	0.9548	0.0452	--	--	--
BAL018	Antonovka Kamenichka	SLU	4	2n	A	North+East	RUS	K2	0.9713	K2.1	0.9548	0.013	0.9713	0.0157	--	--	--	0.9548	0.0452	--	--	--
BAL085	Antonovka Obyknovennaja	SLU	4	2n	-	North+East	RUS	K2	0.9713	K2.1	0.9548	0.013	0.9713	0.0157	--	--	--	0.9548	0.0452	--	--	--
CZ_GE_0444	Antonovka	RBIPH	5	2n	-	North+East	RUS	K2	0.9641	K2.1	0.8289	0.0199	0.9641	0.016	--	--	--	0.8289	0.1711	--	--	--
BAL019	Antonovka Pamtorutka	SLU	5	2n	A	North+East	RUS	K2	0.9641	K2.1	0.8289	0.0199	0.9641	0.016	--	--	--	0.8289	0.1711	--	--	--
BAL020	Antonovka Polotora Funtovaja	SLU	5	2n	-	North+East	RUS	K2	0.9641	K2.1	0.8289	0.0199	0.9641	0.016	--	--	--	0.8289	0.1711	--	--	--
DCA_L47	Calvilla Gialla	UNIBO	5	2n	-	North+East	RUS	K2	0.9641	K2.1	0.8289	0.0199	0.9641	0.016	--	--	--	0.8289	0.1711	--	--	--
BMN0041	Sagar Txuria	UPNA	5	2n	-	North+East	RUS	K2	0.9641	K2.1	0.8289	0.0199	0.9641	0.016	--	--	--	0.8289	0.1711	--	--	--
CRAW-0837	Hâtive de Rosières	CRA-W	6	2n	-	--	USA	K2	0.8514	K2.2	0.8858	0.043	0.8514	0.1056	--	--	--	0.1142	0.8858	--	--	--
CZ_GH_0455	Wealthy	RBIPH	6	2n	A	--	USA	K2	0.8514	K2.2	0.8858	0.043	0.8514	0.1056	--	--	--	0.1142	0.8858	--	--	--
CRAW-0158	Hawthornden	CRA-W	7	2n	-	West	GBR	K3	0.8809	K3.3	0.7819	0.0812	0.0379	0.8809	--	--	--	--	--	0.0664	0.1517	0.7819
CZ_GF_0415	Evino	RBIPH	7	2n	A	West	GBR	K3	0.8809	K3.3	0.7819	0.0812	0.0379	0.8809	--	--	--	--	--	0.0664	0.1517	0.7819
CRAW-1067	Egremont Russet	CRA-W	8	2n	-	West	GBR	K3	0.952	K3.1	0.5637	0.0264	0.0216	0.952	--	--	--	--	--	0.5637	0.3489	0.0874
X1349	Roxbury Russet	INRA	8	2n	-	West	GBR	K3	0.952	K3.1	0.5637	0.0264	0.0216	0.952	--	--	--	--	--	0.5637	0.3489	0.0874
1979159	Egremont Russet	NFC-Read.	8	2n	A	West	GBR	K3	0.952	K3.1	0.5637	0.0264	0.0216	0.952	--	--	--	--	--	0.5637	0.3489	0.0874
CRAW-0657	Lombaerts Calville	CRA-W	9	2n	A	West	NLD	K3	0.9631	K3.1	0.5253	0.016	0.0209	0.9631	--	--	--	--	--	0.5253	0.3453	0.1294
CRAW-1166	Cox Lebeau	CRA-W	9	2n	-	West	NLD	K3	0.9631	K3.1	0.5253	0.016	0.0209	0.9631	--	--	--	--	--	0.5253	0.3453	0.1294
X1301	Calville Lombarts	INRA	9	2n	-	West	NLD	K3	0.9631	K3.1	0.5253	0.016	0.0209	0.9631	--	--	--	--	--	0.5253	0.3453	0.1294
CRAW-0405	Api	CRA-W	10	2n	-	West	FRA	K1	0.977	K1.3	0.9545	0.977	0.011	0.012	0.0265	0.019	0.9545	--	--	--	--	--
CRAW-405	Api ? (OK)	CRA-W	10	2n	-	West	FRA	K1	0.977	K1.3	0.9545	0.977	0.011	0.012	0.0265	0.019	0.9545	--	--	--	--	--
X8691	Api	INRA	10	2n	A	West	FRA	K1	0.977	K1.3	0.9545	0.977	0.011	0.012	0.0265	0.019	0.9545	--	--	--	--	--
CRAW-0407	Beauty of Bath	CRA-W	11	2n	A	West	GBR	K3	0.963	K3.1	0.932	0.023	0.014	0.963	--	--	--	--	--	0.932	0.0364	0.0316
X6468	Beauty of Bath	INRA	11	2n	-	West	GBR	K3	0.963	K3.1	0.932	0.023	0.014	0.963	--	--	--	--	--	0.932	0.0364	0.0316
BMN0205	Aldunate-01	UPNA	11	2n	-	West	GBR	K3	0.963	K3.1	0.932	0.023	0.014	0.963	--	--	--	--	--	0.932	0.0364	0.0316
X2646	Beacon	INRA	12	2n	A	--	USA	K2	0.568	K2.2	0.5121	0.03	0.568	0.402	--	--	--	0.4879	0.5121	--	--	--
CRAW-0425	Calville Rouge d'Automne	CRA-W	13	2n	A	West	FRA	K3	0.8988	K3.1	0.8053	0.0813	0.0199	0.8988	--	--	--	--	--	0.8053	0.0901	0.1046
CZ_GV_0482	Kalvil červený podzimní	RBIPH	13	2n	-	West	FRA	K3	0.8988	K3.1	0.8053	0.0813	0.0199	0.8988	--	--	--	--	--	0.8053	0.0901	0.1046
BMN0110	Manzana Tomate	UPNA	13	2n	-	West	FRA	K3	0.8988	K3.1	0.8053	0.0813	0.0199	0.8988	--	--	--	--	--	0.8053	0.0901	0.1046
1957223	Potts' Seedling	NFC-Read.	14	2n	A	West	GBR	K3	0.9511	K3.1	0.9037	0.023	0.0259	0.9511	--	--	--	--	--	0.9037	0.0466	0.0497
CZ_BoM_0434	Krásné z Erfurtu	RBIPH	14	2n	-	West	GBR	K3	0.9511	K3.1	0.9037	0.023	0.0259	0.9511	--	--	--	--	--	0.9037	0.0466	0.0497
CZ_GE_0426	Pottovo	RBIPH	14	2n	-	West	GBR	K3	0.9511	K3.1	0.9037	0.023	0.0259	0.9511	--	--	--	--	--	0.9037	0.0466	0.0497
CRAW-1262	Annie Elysabeth	CRA-W	15	2n	-	West	GBR	K3	0.8984	K3.1	0.791	0.0836	0.018	0.8984	--	--	--	--	--	0.791	0.1121	0.0969
X9246	Tardive de Grosmagny	INRA	15	2n	-	West	GBR	K3	0.8984	K3.1	0.791	0.0836	0.018	0.8984	--	--	--	--	--	0.791	0.1121	0.0969
1957175	Annie Elizabeth	NFC-Read.	15	2n	A	West	GBR	K3	0.8984	K3.1	0.791	0.0836	0.018	0.8984	--	--	--	--	--	0.791	0.1121	0.0969
CZ_BC_0424	Mazánkův zázrak	RBIPH	15	2n	-	West	GBR	K3	0.8984	K3.1	0.791	0.0836	0.018	0.8984	--	--	--	--	--	0.791	0.1121	0.0969
CZ_LF_0427	Princ Albert	RBIPH	15	2n	-	West	GBR	K3	0.8984	K3.1	0.791	0.0836	0.018	0.8984	--	--	--	--	--	0.791	0.1121	0.0969
CRAW-0225	Pomme d'Or (False) (True: MM106)	CRA-W	16	2n	E (Rs)	West	GBR	--	--	--	--	--	--	--	--	--	--	--	--	--	--	--
X2698	Court Pendu Plat (False) (True: MM106)	INRA	16	2n	E (Rs)	West	GBR	--	--	--	--	--	--	--	--	--	--	--	--	--	--	--
CZ_GP_0467	Ontario red	RBIPH	17	2n	-	--	CAN	K3	0.8616	K3.1	0.6964	0.1234	0.015	0.8616	--	--	--	--	--	0.6964	0.0469	0.2567
CZ_GS_0492	Ontario	RBIPH	17	2n	-	--	CAN	K3	0.8616	K3.1	0.6964	0.1234	0.015	0.8616	--	--	--	--	--	0.6964	0.0469	0.2567
BAL054	Ontario	SLU	17	2n	A	--	CAN	K3	0.8616	K3.1	0.6964	0.1234	0.015	0.8616	--	--	--	--	--	0.6964	0.0469	0.2567
CRAW-1207	Reinette de Mons	CRA-W	18	2n	-	West	Western Europe	K3	0.8843	K3.3	0.6935	0.0996	0.0161	0.8843	--	--	--	--	--	0.2747	0.0318	0.6935
1923050	John Standish	NFC-Read.	18	2n	A	West	Western Europe	K3	0.8843	K3.3	0.6935	0.0996	0.0161	0.8843	--	--	--	--	--	0.2747	0.0318	0.6935
CRAW-0155	Greenup's Pippin	CRA-W	19	2n	-	West	GBR	K3	0.8456	K3.3	0.4764	0.0708	0.0836	0.8456	--	--	--	--	--	0.1563	0.3672	0.4764
1921008	Greenup's Pippin	NFC-Read.	19	2n	A	West	GBR	K3	0.8456	K3.3	0.4764	0.0708	0.0836	0.8456	--	--	--	--	--	0.1563	0.3672	0.4764
CRAW-0324	Barthélemy du Mortier	CRA-W	20	2n	A	West	Western Europe	K3	0.9401	K3.3	0.9164	0.0257	0.0342	0.9401	--	--	--	--	--	0.0415	0.0421	0.9164
1957226	Sanspareil	NFC-Read.	20	2n	-	West	Western Europe	K3	0.9401	K3.3	0.9164	0.0257	0.0342	0.9401	--	--	--	--	--	0.0415	0.0421	0.9164
CRAW-0024	Reinette Baumann Falso (OK)	CRA-W	21	2n	-	West	BEL	K3	0.954	K3.3	0.7594	0.027	0.019	0.954	--	--	--	--	--	0.1342	0.1064	0.7594
CRAW-0618	Reinette Baumann	CRA-W	21	2n	A	West	BEL	K3	0.954	K3.3	0.7594	0.027	0.019	0.954	--	--	--	--	--	0.1342	0.1064	0.7594
CRAW-0961	Reinette Dorée	CRA-W	21	2n	-	West	BEL	K3	0.954	K3.3	0.7594	0.027	0.019	0.954	--	--	--	--	--	0.1342	0.1064	0.7594
CRAW-1858	Reinette Baumann ? (OK)	CRA-W	21	2n	-	West	BEL	K3	0.954	K3.3	0.7594	0.027	0.019	0.954	--	--	--	--	--	0.1342	0.1064	0.7594
X7197	Reinette Baumann	INRA	21	2n	-	West	BEL	K3	0.954	K3.3	0.7594	0.027	0.019	0.954	--	--	--	--	--	0.1342	0.1064	0.7594
CZ_GH_0479	Baumannova reneta	RBIPH	21	2n	-	West	BEL	K3	0.954	K3.3	0.7594	0.027	0.019	0.954	--	--	--	--	--	0.1342	0.1064	0.7594
DCA_F23	Pum Sigula	UNIBO	21	2n	-	West	BEL	K3	0.954	K3.3	0.7594	0.027	0.019	0.954	--	--	--	--	--	0.1342	0.1064	0.7594
CRAW-0822	Radoux	CRA-W	22	2n	A	West	BEL	K3	0.8717	K3.3	0.4959	0.0893	0.039	0.8717	--	--	--	--	--	0.238	0.2661	0.4959
X6918	Radoux	INRA	22	2n	-	West	BEL	K3	0.8717	K3.3	0.4959	0.0893	0.039	0.8717	--	--	--	--	--	0.238	0.2661	0.4959
CZ_GI_0442	Granátové svatodušní	RBIPH	22	2n	-	West	BEL	K3	0.8717	K3.3	0.4959	0.0893	0.039	0.8717	--	--	--	--	--	0.238	0.2661	0.4959
CZ_LC_0411	Hlaváčkovo	RBIPH	23	2n	A	--	USA	K3	0.8576	K3.1	0.4718	0.1267	0.0157	0.8576	--	--	--	--	--	0.4718	0.0566	0.4715
BAL189	Oretorp	SLU	23	2n	-	--	USA	K3	0.8576	K3.1	0.4718	0.1267	0.0157	0.8576	--	--	--	--	--	0.4718	0.0566	0.4715
X8233	Petite Madeleine	INRA	24	2n	A	--	--	K2	0.9579	K2.1	0.8796	0.018	0.9579	0.0241	--	--	--	0.8796	0.1204	--	--	--
CZ_GC_0412	Astrachán bílý	RBIPH	24	2n	-	--	--	K2	0.9579	K2.1	0.8796	0.018	0.9579	0.0241	--	--	--	0.8796	0.1204	--	--	--
BAL087	Arvidsäpple	SLU	24	2n	-	--	--	K2	0.9579	K2.1	0.8796	0.018	0.9579	0.0241	--	--	--	0.8796	0.1204	--	--	--
DCA_C91	Di Luglio	UNIBO	24	2n	-	--	--	K2	0.9579	K2.1	0.8796	0.018	0.9579	0.0241	--	--	--	0.8796	0.1204	--	--	--
CRAW-0010	White Transparent	CRA-W	25	2n	-	North+East	RUS	K2	0.9599	K2.1	0.9251	0.0201	0.9599	0.02	--	--	--	0.9251	0.0749	--	--	--
BMZ062	Transparente blanca	EEAD	25	2n	-	North+East	RUS	K2	0.9599	K2.1	0.9251	0.0201	0.9599	0.02	--	--	--	0.9251	0.0749	--	--	--
X7200	Transparente Blanche	INRA	25	2n	-	North+East	RUS	K2	0.9599	K2.1	0.9251	0.0201	0.9599	0.02	--	--	--	0.9251	0.0749	--	--	--
KRAS099	Papirovka belaja	NCRRIHV	25	2n	-	North+East	RUS	K2	0.9599	K2.1	0.9251	0.0201	0.9599	0.02	--	--	--	0.9251	0.0749	--	--	--
KRAS123	Papirovka	NCRRIHV	25	2n	-	North+East	RUS	K2	0.9599	K2.1	0.9251	0.0201	0.9599	0.02	--	--	--	0.9251	0.0749	--	--	--
CZ_BA_0465	Olivka žolta	RBIPH	25	2n	-	North+East	RUS	K2	0.9599	K2.1	0.9251	0.0201	0.9599	0.02	--	--	--	0.9251	0.0749	--	--	--
CZ_GD_0427	Skleněné žluté	RBIPH	25	2n	A	North+East	RUS	K2	0.9599	K2.1	0.9251	0.0201	0.9599	0.02	--	--	--	0.9251	0.0749	--	--	--
DCA_092	Astrakan Bianco (False) (True: White Transparent)	UNIBO	25	2n	-	North+East	RUS	K2	0.9599	K2.1	0.9251	0.0201	0.9599	0.02	--	--	--	0.9251	0.0749	--	--	--
CRAW-0008	Directeur Lesage	CRA-W	26	2n	A	West	FRA	K2	0.7883	K2.1	0.8145	0.1548	0.7883	0.0569	--	--	--	0.8145	0.1855	--	--	--
X1307	Directeur Lesage	INRA	26	2n	-	West	FRA	K2	0.7883	K2.1	0.8145	0.1548	0.7883	0.0569	--	--	--	0.8145	0.1855	--	--	--
CRAW-0739	Sans Pareille Sossois	CRA-W	27	2n	-	--	--	K2	0.8555	K2.2	0.7589	0.016	0.8555	0.1285	--	--	--	0.2411	0.7589	--	--	--
CRAW-0916	Pique Fleur	CRA-W	27	2n	-	--	--	K2	0.8555	K2.2	0.7589	0.016	0.8555	0.1285	--	--	--	0.2411	0.7589	--	--	--
X1227	Fraise Géante d'Exposition	INRA	27	2n	-	--	--	K2	0.8555	K2.2	0.7589	0.016	0.8555	0.1285	--	--	--	0.2411	0.7589	--	--	--
CZ_LA_0043	Tajný rada	RBIPH	27	2n	A	--	--	K2	0.8555	K2.2	0.7589	0.016	0.8555	0.1285	--	--	--	0.2411	0.7589	--	--	--
CZ_LA_0419	Sikulské	RBIPH	27	2n	-	--	--	K2	0.8555	K2.2	0.7589	0.016	0.8555	0.1285	--	--	--	0.2411	0.7589	--	--	--
BMN0149	Aria-01	UPNA	27	2n	-	--	--	K2	0.8555	K2.2	0.7589	0.016	0.8555	0.1285	--	--	--	0.2411	0.7589	--	--	--
X2302	Reinette Bergamotte	INRA	28	2n	A	North+East	RUS	K2	0.9019	K2.1	0.5991	0.039	0.9019	0.0591	--	--	--	0.5991	0.4009	--	--	--
CZ_LG_0412	Bergamotova reneta	RBIPH	28	2n	-	North+East	RUS	K2	0.9019	K2.1	0.5991	0.039	0.9019	0.0591	--	--	--	0.5991	0.4009	--	--	--
X0048	Borowitsky	INRA	29	2n	A	North+East	RUS	K2	0.9814	K2.2	0.8785	0.009	0.9814	0.0096	--	--	--	0.1215	0.8785	--	--	--
CZ_LH_0411	Borovinka	RBIPH	29	2n	-	North+East	RUS	K2	0.9814	K2.2	0.8785	0.009	0.9814	0.0096	--	--	--	0.1215	0.8785	--	--	--
BAL144	Rodovitka	SLU	29	2n	-	North+East	RUS	K2	0.9814	K2.2	0.8785	0.009	0.9814	0.0096	--	--	--	0.1215	0.8785	--	--	--
BAL164	Charlamovsky	SLU	29	2n	-	North+East	RUS	K2	0.9814	K2.2	0.8785	0.009	0.9814	0.0096	--	--	--	0.1215	0.8785	--	--	--
CRAW-0694	Grand Alexandre	CRA-W	30	2n	A	North+East	UKR	K2	0.9791	K2.2	0.9605	0.0119	0.9791	0.009	--	--	--	0.0395	0.9605	--	--	--
FIN28	Viikari	MTT AgRes	30	2n	-	North+East	UKR	K2	0.9791	K2.2	0.9605	0.0119	0.9791	0.009	--	--	--	0.0395	0.9605	--	--	--
KRAS121	Aport	NCRRIHV	30	2n	-	North+East	UKR	K2	0.9791	K2.2	0.9605	0.0119	0.9791	0.009	--	--	--	0.0395	0.9605	--	--	--
CZ_GQ_0416	Růžové české	RBIPH	30	2n	-	North+East	UKR	K2	0.9791	K2.2	0.9605	0.0119	0.9791	0.009	--	--	--	0.0395	0.9605	--	--	--
BAL086	Alexander	SLU	30	2n	-	North+East	UKR	K2	0.9791	K2.2	0.9605	0.0119	0.9791	0.009	--	--	--	0.0395	0.9605	--	--	--
BMN0102	Calviña Agostera	UPNA	30	2n	-	North+East	UKR	K2	0.9791	K2.2	0.9605	0.0119	0.9791	0.009	--	--	--	0.0395	0.9605	--	--	--
CRAW-0104	Calville Blanc d'Eté	CRA-W	31	2n	A	West	Western Europe	K2	0.9597	K2.1	0.9421	0.016	0.9597	0.0243	--	--	--	0.9421	0.0579	--	--	--
X1646	Saint Germain	INRA	31	2n	-	West	Western Europe	K2	0.9597	K2.1	0.9421	0.016	0.9597	0.0243	--	--	--	0.9421	0.0579	--	--	--
CRAW-0300	Gris Braibant falso (False) (True: Ingrid Marie)	CRA-W (std)	32	2n	-	Standard	DNK	K3	0.5778	K3.2	0.9487	0.0331	0.3891	0.5778	--	--	--	--	--	0.0303	0.9487	0.021
X2731	Ingrid Marie	INRA (std)	32	2n	A	Standard	DNK	K3	0.5778	K3.2	0.9487	0.0331	0.3891	0.5778	--	--	--	--	--	0.0303	0.9487	0.021
1968017	Ingrid Marie	NFC-Read. (std)	32	2n	-	Standard	DNK	K3	0.5778	K3.2	0.9487	0.0331	0.3891	0.5778	--	--	--	--	--	0.0303	0.9487	0.021
CZ_GI_475	Ingrid Marie	RBIPH (std)	32	2n	-	Standard	DNK	K3	0.5778	K3.2	0.9487	0.0331	0.3891	0.5778	--	--	--	--	--	0.0303	0.9487	0.021
BAL037	Ingrid Marie	SLU (std)	32	2n	-	Standard	DNK	K3	0.5778	K3.2	0.9487	0.0331	0.3891	0.5778	--	--	--	--	--	0.0303	0.9487	0.021
DCA_B20A122	Ingrid Marie	UNIBO (std)	32	2n	-	Standard	DNK	K3	0.5778	K3.2	0.9487	0.0331	0.3891	0.5778	--	--	--	--	--	0.0303	0.9487	0.021
X1314	Gros Api	INRA	33	2n	A	West	FRA	K1	0.9664	K1.3	0.9116	0.9664	0.013	0.0206	0.0304	0.058	0.9116	--	--	--	--	--
CRAW-1051	Signe Tillish	CRA-W	34	2n	-	North+East	DNK	K2	0.915	K2.2	0.9254	0.019	0.915	0.066	--	--	--	0.0746	0.9254	--	--	--
CRAW-1158	Mme Duvivier	CRA-W	34	2n	-	North+East	DNK	K2	0.915	K2.2	0.9254	0.019	0.915	0.066	--	--	--	0.0746	0.9254	--	--	--
BMZ057	Signatillis	EEAD	34	2n	-	North+East	DNK	K2	0.915	K2.2	0.9254	0.019	0.915	0.066	--	--	--	0.0746	0.9254	--	--	--
CZ_GG_0482	Signe Tillish	RBIPH	34	2n	-	North+East	DNK	K2	0.915	K2.2	0.9254	0.019	0.915	0.066	--	--	--	0.0746	0.9254	--	--	--
BAL193	Signe Tillisch	SLU	34	2n	A	North+East	DNK	K2	0.915	K2.2	0.9254	0.019	0.915	0.066	--	--	--	0.0746	0.9254	--	--	--
DCA_064	Sant'Agostino	UNIBO	34	2n	-	North+East	DNK	K2	0.915	K2.2	0.9254	0.019	0.915	0.066	--	--	--	0.0746	0.9254	--	--	--
CRAW-1046	Grand Duc de Baden	CRA-W	35	2n	-	West	Western Europe	K2	0.7243	K2.2	0.6388	0.0594	0.7243	0.2163	--	--	--	0.3612	0.6388	--	--	--
X9177	Jeanne d'Arc	INRA	35	2n	A	West	Western Europe	K2	0.7243	K2.2	0.6388	0.0594	0.7243	0.2163	--	--	--	0.3612	0.6388	--	--	--
X8694	Belle de France	INRA	36	2n	A	West	FRA	K3	0.7018	K3.3	0.8691	0.14	0.1582	0.7018	--	--	--	--	--	0.0725	0.0584	0.8691
1973170	Crawley Beauty	NFC-Read.	36	2n	-	West	FRA	K3	0.7018	K3.3	0.8691	0.14	0.1582	0.7018	--	--	--	--	--	0.0725	0.0584	0.8691
CRAW-0065	Reine des Reinettes	CRA-W	37	2n	-	West	FRA	K3	0.9684	K3.1	0.6946	0.014	0.0176	0.9684	--	--	--	--	--	0.6946	0.2747	0.0307
CRAW-0272	Reinette Dorée	CRA-W	37	2n	-	West	FRA	K3	0.9684	K3.1	0.6946	0.014	0.0176	0.9684	--	--	--	--	--	0.6946	0.2747	0.0307
X2640	Reine des Reinettes	INRA	37	2n	A	West	FRA	K3	0.9684	K3.1	0.6946	0.014	0.0176	0.9684	--	--	--	--	--	0.6946	0.2747	0.0307
1957218	King of the Pippins	NFC-Read.	37	2n	-	West	FRA	K3	0.9684	K3.1	0.6946	0.014	0.0176	0.9684	--	--	--	--	--	0.6946	0.2747	0.0307
CZ_GH_0487	Parména zlatá zimní	RBIPH	37	2n	-	West	FRA	K3	0.9684	K3.1	0.6946	0.014	0.0176	0.9684	--	--	--	--	--	0.6946	0.2747	0.0307
CZ_GH_488	King of the Pippins	RBIPH	37	2n	-	West	FRA	K3	0.9684	K3.1	0.6946	0.014	0.0176	0.9684	--	--	--	--	--	0.6946	0.2747	0.0307
BAL183	Guldparmän	SLU	37	2n	-	West	FRA	K3	0.9684	K3.1	0.6946	0.014	0.0176	0.9684	--	--	--	--	--	0.6946	0.2747	0.0307
DCA_098	Grill	UNIBO	37	2n	-	West	FRA	K3	0.9684	K3.1	0.6946	0.014	0.0176	0.9684	--	--	--	--	--	0.6946	0.2747	0.0307
ESP28	Reine des Reinettes	UPNA	37	2n	-	West	FRA	K3	0.9684	K3.1	0.6946	0.014	0.0176	0.9684	--	--	--	--	--	0.6946	0.2747	0.0307
CRAW-0253	Golden Reinette	CRA-W	38	2n	-	West	FRA	K3	0.923	K3.1	0.4584	0.0434	0.0336	0.923	--	--	--	--	--	0.4584	0.0919	0.4497
X8740	Reinette de Versailles	INRA	38	2n	A	West	FRA	K3	0.923	K3.1	0.4584	0.0434	0.0336	0.923	--	--	--	--	--	0.4584	0.0919	0.4497
CRAW-0677	Pomme Orange	CRA-W	39	2n	A	West	Western Europe	K3	0.5177	K3.3	0.8247	0.3862	0.0961	0.5177	--	--	--	--	--	0.0925	0.0828	0.8247
X1235	Grosse Saint Clément	INRA	39	2n	-	West	Western Europe	K3	0.5177	K3.3	0.8247	0.3862	0.0961	0.5177	--	--	--	--	--	0.0925	0.0828	0.8247
X1960	Benoni	INRA	40	2n	-	--	USA	K3	0.9306	K3.1	0.815	0.0526	0.0168	0.9306	--	--	--	--	--	0.815	0.1135	0.0715
DCA_A95	Benoni	UNIBO	40	2n	A	--	USA	K3	0.9306	K3.1	0.815	0.0526	0.0168	0.9306	--	--	--	--	--	0.815	0.1135	0.0715
CRAW-0606	Pomme Pirzou	CRA-W	41	2n	A	West	GBR	K3	0.959	K3.1	0.7821	0.015	0.026	0.959	--	--	--	--	--	0.7821	0.1634	0.0545
2000087	Sandringham	NFC-Read.	41	2n	-	West	GBR	K3	0.959	K3.1	0.7821	0.015	0.026	0.959	--	--	--	--	--	0.7821	0.1634	0.0545
CRAW-1323	Reinette de Hollande	CRA-W	42	2n	-	West	Western Europe	K3	0.9675	K3.1	0.9313	0.0164	0.0161	0.9675	--	--	--	--	--	0.9313	0.0477	0.021
CZ_GK_0410	Orleánská reneta	RBIPH	42	2n	A	West	Western Europe	K3	0.9675	K3.1	0.9313	0.0164	0.0161	0.9675	--	--	--	--	--	0.9313	0.0477	0.021
CRAW-1089	Colapuis	CRA-W	43	2n	A	North+East	RUS	K3	0.7369	K3.3	0.5257	0.2292	0.0339	0.7369	--	--	--	--	--	0.0363	0.438	0.5257
X7204	Colapuis	INRA	43	2n	-	North+East	RUS	K3	0.7369	K3.3	0.5257	0.2292	0.0339	0.7369	--	--	--	--	--	0.0363	0.438	0.5257
CRAW-0423	Gascoyne's Scarlet	CRA-W	45	2n	-	West	GBR	K2	0.8807	K2.2	0.95	0.028	0.8807	0.0913	--	--	--	0.05	0.95	--	--	--
X1560	Gascogne Scarlet	INRA	45	2n	-	West	GBR	K2	0.8807	K2.2	0.95	0.028	0.8807	0.0913	--	--	--	0.05	0.95	--	--	--
1957181	Gascoyne's Scarlet	NFC-Read.	45	2n	A	West	GBR	K2	0.8807	K2.2	0.95	0.028	0.8807	0.0913	--	--	--	0.05	0.95	--	--	--
CZ_GF_0443	Gascoigneho šarlatové	RBIPH	45	2n	-	West	GBR	K2	0.8807	K2.2	0.95	0.028	0.8807	0.0913	--	--	--	0.05	0.95	--	--	--
MRFL049	Cabdellá-2	UDL	45	2n	-	West	GBR	K2	0.8807	K2.2	0.95	0.028	0.8807	0.0913	--	--	--	0.05	0.95	--	--	--
CRAW-0096	Reinette Etoilee	CRA-W	46	2n	A	West	Western Europe	K3	0.4667	K3.3	0.9062	0.3638	0.1695	0.4667	--	--	--	--	--	0.0652	0.0286	0.9062
X1077	Reinette Étoilée	INRA	46	2n	-	West	Western Europe	K3	0.4667	K3.3	0.9062	0.3638	0.1695	0.4667	--	--	--	--	--	0.0652	0.0286	0.9062
CZ_GI_0460	Hvězdnatá reneta	RBIPH	46	2n	-	West	Western Europe	K3	0.4667	K3.3	0.9062	0.3638	0.1695	0.4667	--	--	--	--	--	0.0652	0.0286	0.9062
X8933	Baguette d'Été	INRA	47	2n	A	West	NLD	K2	0.7479	K2.1	0.5471	0.1238	0.7479	0.1282	--	--	--	0.5471	0.4529	--	--	--
CZ_GG_0438	Malinové hornokrajské	RBIPH	47	2n	-	West	NLD	K2	0.7479	K2.1	0.5471	0.1238	0.7479	0.1282	--	--	--	0.5471	0.4529	--	--	--
BAL053	Oberländer (Alnarps Rosmarin)	SLU	47	2n	-	West	NLD	K2	0.7479	K2.1	0.5471	0.1238	0.7479	0.1282	--	--	--	0.5471	0.4529	--	--	--
CZ_3DI_4197	Oraněnské	RBIPH	48	2n	-	North+East	SWE	K2	0.8469	K2.1	0.9152	0.026	0.8469	0.1271	--	--	--	0.9152	0.0848	--	--	--
BAL056	Oranie	SLU	48	2n	A	North+East	SWE	K2	0.8469	K2.1	0.9152	0.026	0.8469	0.1271	--	--	--	0.9152	0.0848	--	--	--
CRAW-0422	Baron de Berlepsch	CRA-W	49	2n	A	West	DEU	K3	0.9384	K3.1	0.6846	0.0191	0.0425	0.9384	--	--	--	--	--	0.6846	0.0713	0.2441
X9260	Belle Fille Orange	INRA	49	2n	-	West	DEU	K3	0.9384	K3.1	0.6846	0.0191	0.0425	0.9384	--	--	--	--	--	0.6846	0.0713	0.2441
CZ_GH_0481	Berlepschova červená reneta	RBIPH	49	2n	-	West	DEU	K3	0.9384	K3.1	0.6846	0.0191	0.0425	0.9384	--	--	--	--	--	0.6846	0.0713	0.2441
CRAW-1272	Winter Banana	CRA-W (std)	50	2n	-	Standard	USA	K3	0.9651	K3.2	0.9052	0.015	0.0199	0.9651	--	--	--	--	--	0.0656	0.9052	0.0292
X7202	Winter Banana	INRA (std)	50	2n	A	Standard	USA	K3	0.9651	K3.2	0.9052	0.015	0.0199	0.9651	--	--	--	--	--	0.0656	0.9052	0.0292
1921094	Winter Banana	NFC-Read. (std)	50	2n	-	Standard	USA	K3	0.9651	K3.2	0.9052	0.015	0.0199	0.9651	--	--	--	--	--	0.0656	0.9052	0.0292
CZ_GL_0458	Banánové zimní	RBIPH (std)	50	2n	-	Standard	USA	K3	0.9651	K3.2	0.9052	0.015	0.0199	0.9651	--	--	--	--	--	0.0656	0.9052	0.0292
CZ_GL_459	Winter Banana	RBIPH (std)	50	2n	-	Standard	USA	K3	0.9651	K3.2	0.9052	0.015	0.0199	0.9651	--	--	--	--	--	0.0656	0.9052	0.0292
DCA_D35	Drap Dore' (False) (True: Winter Banana)	UNIBO (std)	50	2n	-	Standard	USA	K3	0.9651	K3.2	0.9052	0.015	0.0199	0.9651	--	--	--	--	--	0.0656	0.9052	0.0292
BMN0176	Agostera (True: Winter Banana)	UPNA (std)	50	2n	-	Standard	USA	K3	0.9651	K3.2	0.9052	0.015	0.0199	0.9651	--	--	--	--	--	0.0656	0.9052	0.0292
CRAW-0740	Peasgood's Nonsuch	CRA-W	51	2n	-	West	GBR	K2	0.9256	K2.2	0.9419	0.022	0.9256	0.0524	--	--	--	0.0581	0.9419	--	--	--
CRAW-1108	Peasgood Non Such?	CRA-W	51	2n	-	West	GBR	K2	0.9256	K2.2	0.9419	0.022	0.9256	0.0524	--	--	--	0.0581	0.9419	--	--	--
2000075	Peasgood's Nonsuch	NFC-Read.	51	2n	A	West	GBR	K2	0.9256	K2.2	0.9419	0.022	0.9256	0.0524	--	--	--	0.0581	0.9419	--	--	--
CZ_GG_0474	Peasgood Crimson	RBIPH	51	2n	-	West	GBR	K2	0.9256	K2.2	0.9419	0.022	0.9256	0.0524	--	--	--	0.0581	0.9419	--	--	--
BAL122	Baneräpple	SLU	51	2n	-	West	GBR	K2	0.9256	K2.2	0.9419	0.022	0.9256	0.0524	--	--	--	0.0581	0.9419	--	--	--
BMN0082	Ihaben-01	UPNA	51	2n	-	West	GBR	K2	0.9256	K2.2	0.9419	0.022	0.9256	0.0524	--	--	--	0.0581	0.9419	--	--	--
CRAW-0133	Zigeunerin	CRA-W	52	2n	A	--	--	K2	0.9671	K2.1	0.6257	0.013	0.9671	0.0199	--	--	--	0.6257	0.3743	--	--	--
FIN40	Munkki	MTT AgRes	52	2n	-	--	--	K2	0.9671	K2.1	0.6257	0.013	0.9671	0.0199	--	--	--	0.6257	0.3743	--	--	--
CZ_GE_0486	Cikánka	RBIPH	52	2n	-	--	--	K2	0.9671	K2.1	0.6257	0.013	0.9671	0.0199	--	--	--	0.6257	0.3743	--	--	--
BMN0155	La Rica	UPNA	52	2n	-	--	--	K2	0.9671	K2.1	0.6257	0.013	0.9671	0.0199	--	--	--	0.6257	0.3743	--	--	--
X1225	Ellison's Orange	INRA	53	2n	A	West	GBR	K3	0.6435	K3.2	0.8665	0.0171	0.3394	0.6435	--	--	--	--	--	0.0649	0.8665	0.0686
CZ_GF_0414	Elisonovo Oranžové	RBIPH	53	2n	-	West	GBR	K3	0.6435	K3.2	0.8665	0.0171	0.3394	0.6435	--	--	--	--	--	0.0649	0.8665	0.0686
CRAW-0623	Queen	CRA-W	54	2n	A	West	GBR	K2	0.8879	K2.2	0.8957	0.0392	0.8879	0.0729	--	--	--	0.1043	0.8957	--	--	--
CRAW-1376	Président de Fays du Monceau Type 1	CRA-W	54	2n	-	West	GBR	K2	0.8879	K2.2	0.8957	0.0392	0.8879	0.0729	--	--	--	0.1043	0.8957	--	--	--
CRAW-1379	Président de Fays du Monceau	CRA-W	54	2n	-	West	GBR	K2	0.8879	K2.2	0.8957	0.0392	0.8879	0.0729	--	--	--	0.1043	0.8957	--	--	--
X9116	Falquette	INRA	54	2n	-	West	GBR	K2	0.8879	K2.2	0.8957	0.0392	0.8879	0.0729	--	--	--	0.1043	0.8957	--	--	--
CZ_LA_0413	Královnino	RBIPH	54	2n	-	West	GBR	K2	0.8879	K2.2	0.8957	0.0392	0.8879	0.0729	--	--	--	0.1043	0.8957	--	--	--
X1894	Romarin Blanc	INRA	55	2n	-	South	ITA	K1	0.9027	K1.2	0.4748	0.9027	0.0206	0.0767	0.2229	0.4748	0.3022	--	--	--	--	--
DCA_C47	Rosmarina Bianca (MI)	UNIBO	55	2n	A	South	ITA	K1	0.9027	K1.2	0.4748	0.9027	0.0206	0.0767	0.2229	0.4748	0.3022	--	--	--	--	--
CRAW-0999	Reinette Mouchetée - FAUX	CRA-W	56	2n	-	West	DEU	K3	0.9043	K3.1	0.6859	0.0643	0.0314	0.9043	--	--	--	--	--	0.6859	0.0435	0.2706
CZ_GS_0430	Zuccalmagliova reneta	RBIPH	56	2n	A	West	DEU	K3	0.9043	K3.1	0.6859	0.0643	0.0314	0.9043	--	--	--	--	--	0.6859	0.0435	0.2706
CRAW-0182	Jonathan	CRA-W (std)	57	2n	-	Standard	USA	K3	0.922	K3.2	0.8982	0.0399	0.0381	0.922	--	--	--	--	--	0.0738	0.8982	0.028
ESP16	Jonathan	EEAD (std)	57	2n	-	Standard	USA	K3	0.922	K3.2	0.8982	0.0399	0.0381	0.922	--	--	--	--	--	0.0738	0.8982	0.028
X2656	Jonathan	INRA (std)	57	2n	A	Standard	USA	K3	0.922	K3.2	0.8982	0.0399	0.0381	0.922	--	--	--	--	--	0.0738	0.8982	0.028
1979164	Jonathan	NFC-Read. (std)	57	2n	-	Standard	USA	K3	0.922	K3.2	0.8982	0.0399	0.0381	0.922	--	--	--	--	--	0.0738	0.8982	0.028
CZ_GN_484	Jonathan	RBIPH (std)	57	2n	-	Standard	USA	K3	0.922	K3.2	0.8982	0.0399	0.0381	0.922	--	--	--	--	--	0.0738	0.8982	0.028
BAL040	Jonathan	SLU (std)	57	2n	-	Standard	USA	K3	0.922	K3.2	0.8982	0.0399	0.0381	0.922	--	--	--	--	--	0.0738	0.8982	0.028
DCA_JON	Jonathan	UNIBO (std)	57	2n	-	Standard	USA	K3	0.922	K3.2	0.8982	0.0399	0.0381	0.922	--	--	--	--	--	0.0738	0.8982	0.028
CRAW-0070	Calville des Prairies	CRA-W	58	2n	A	West	BEL	K3	0.9473	K3.3	0.9175	0.0207	0.032	0.9473	--	--	--	--	--	0.0422	0.0403	0.9175
X8705	Calville des Prairies	INRA	58	2n	-	West	BEL	K3	0.9473	K3.3	0.9175	0.0207	0.032	0.9473	--	--	--	--	--	0.0422	0.0403	0.9175
CRAW-0091	Gueule de Mouton	CRA-W	59	2n	A	West	FRA	K3	0.943	K3.3	0.8805	0.0264	0.0306	0.943	--	--	--	--	--	0.0425	0.077	0.8805
X8246	Gueule de Mouton	INRA	59	2n	-	West	FRA	K3	0.943	K3.3	0.8805	0.0264	0.0306	0.943	--	--	--	--	--	0.0425	0.077	0.8805
CZ_BB_0446	Malinové letní	RBIPH	60	2n	A	North+East	RUS	K2	0.6904	K2.1	0.5272	0.1868	0.6904	0.1228	--	--	--	0.5272	0.4728	--	--	--
BAL147	Bellefleur Kitajka	SLU	60	2n	-	North+East	RUS	K2	0.6904	K2.1	0.5272	0.1868	0.6904	0.1228	--	--	--	0.5272	0.4728	--	--	--
RUS038	Bel'fler-Kitajka	VNIISPK	60	2n	-	North+East	RUS	K2	0.6904	K2.1	0.5272	0.1868	0.6904	0.1228	--	--	--	0.5272	0.4728	--	--	--
CRAW-0624	Reinette de Landsberg	CRA-W	61	2n	A	West	DEU	K2	0.7597	K2.2	0.9481	0.0603	0.7597	0.18	--	--	--	0.0519	0.9481	--	--	--
CRAW-1169	Calville Blanc de Vaulx	CRA-W	61	2n	-	West	DEU	K2	0.7597	K2.2	0.9481	0.0603	0.7597	0.18	--	--	--	0.0519	0.9481	--	--	--
X1344	Reinette de Landsberg	INRA	61	2n	-	West	DEU	K2	0.7597	K2.2	0.9481	0.0603	0.7597	0.18	--	--	--	0.0519	0.9481	--	--	--
CZ_GJ_0416	Landsberská reneta	RBIPH	61	2n	-	West	DEU	K2	0.7597	K2.2	0.9481	0.0603	0.7597	0.18	--	--	--	0.0519	0.9481	--	--	--
CRAW-0753	Transparente de Croncels	CRA-W	62	2n	A	West	FRA	K2	0.7279	K2.2	0.9217	0.0167	0.7279	0.2554	--	--	--	0.0783	0.9217	--	--	--
BMZ061	Transparente	EEAD	62	2n	-	West	FRA	K2	0.7279	K2.2	0.9217	0.0167	0.7279	0.2554	--	--	--	0.0783	0.9217	--	--	--
X7201	Transparente de Croncels	INRA	62	2n	-	West	FRA	K2	0.7279	K2.2	0.9217	0.0167	0.7279	0.2554	--	--	--	0.0783	0.9217	--	--	--
CZ_GE_0488	Croncelské	RBIPH	62	2n	-	West	FRA	K2	0.7279	K2.2	0.9217	0.0167	0.7279	0.2554	--	--	--	0.0783	0.9217	--	--	--
DCA_L07	Bianchi	UNIBO	62	2n	-	West	FRA	K2	0.7279	K2.2	0.9217	0.0167	0.7279	0.2554	--	--	--	0.0783	0.9217	--	--	--
X0522	Pomme d'Été Rougeur de Pêche	INRA	63	2n	A	West	FRA	K2	0.7696	K2.2	0.6341	0.0271	0.7696	0.2033	--	--	--	0.3659	0.6341	--	--	--
BAL058	Pfirsichroter Sommerapfel	SLU	63	2n	-	West	FRA	K2	0.7696	K2.2	0.6341	0.0271	0.7696	0.2033	--	--	--	0.3659	0.6341	--	--	--
CRAW-0148	Kandil Sinap	CRA-W	64	2n	A	--	--	K1	0.8504	K1.2	0.5458	0.8504	0.1077	0.0419	0.4082	0.5458	0.046	--	--	--	--	--
X8244	Pouzaraque	INRA	64	2n	-	--	--	K1	0.8504	K1.2	0.5458	0.8504	0.1077	0.0419	0.4082	0.5458	0.046	--	--	--	--	--
CZ_GO_0424	Kandil Sinap	RBIPH	64	2n	-	--	--	K1	0.8504	K1.2	0.5458	0.8504	0.1077	0.0419	0.4082	0.5458	0.046	--	--	--	--	--
BMN0037	Muturlutxia	UPNA	64	2n	-	--	--	K1	0.8504	K1.2	0.5458	0.8504	0.1077	0.0419	0.4082	0.5458	0.046	--	--	--	--	--
CRAW-0180	Golden Delicious	CRA-W (std)	65	2n	-	Standard	USA	K3	0.9717	K3.2	0.9669	0.017	0.0113	0.9717	--	--	--	--	--	0.0161	0.9669	0.017
X0972	Golden Delicious	INRA (std)	65	2n	A	Standard	USA	K3	0.9717	K3.2	0.9669	0.017	0.0113	0.9717	--	--	--	--	--	0.0161	0.9669	0.017
1979162	Golden Delicious	NFC-Read. (std)	65	2n	-	Standard	USA	K3	0.9717	K3.2	0.9669	0.017	0.0113	0.9717	--	--	--	--	--	0.0161	0.9669	0.017
CZ_GC_0490	Golden Delicious	RBIPH (std)	65	2n	-	Standard	USA	K3	0.9717	K3.2	0.9669	0.017	0.0113	0.9717	--	--	--	--	--	0.0161	0.9669	0.017
BAL031	Golden Delicious	SLU (std)	65	2n	-	Standard	USA	K3	0.9717	K3.2	0.9669	0.017	0.0113	0.9717	--	--	--	--	--	0.0161	0.9669	0.017
DCA_GD	Golden Delicious	UNIBO (std)	65	2n	-	Standard	USA	K3	0.9717	K3.2	0.9669	0.017	0.0113	0.9717	--	--	--	--	--	0.0161	0.9669	0.017
ESP30	Golden Delicious	UPNA (std)	65	2n	-	Standard	USA	K3	0.9717	K3.2	0.9669	0.017	0.0113	0.9717	--	--	--	--	--	0.0161	0.9669	0.017
1957241	Neild's Drooper	NFC-Read.	66	2n	A	West	Western Europe	K3	0.6906	K3.3	0.7703	0.2592	0.0502	0.6906	--	--	--	--	--	0.1163	0.1133	0.7703
CZ_GM_0480	Elise Rathke	RBIPH	66	2n	-	West	Western Europe	K3	0.6906	K3.3	0.7703	0.2592	0.0502	0.6906	--	--	--	--	--	0.1163	0.1133	0.7703
CRAW-0002	Belle-Fille	CRA-W	67	2n	-	West	FRA	K1	0.5662	K1.1	0.6655	0.5662	0.3433	0.0905	0.6655	0.283	0.0515	--	--	--	--	--
X6905	Belle Fille de l'Indre	INRA	67	2n	A	West	FRA	K1	0.5662	K1.1	0.6655	0.5662	0.3433	0.0905	0.6655	0.283	0.0515	--	--	--	--	--
CZ_GG_0440	Maglemské	RBIPH	68	2n	E (SSR)	North+East	DNK	--	--	--	--	--	--	--	--	--	--	--	--	--	--	--
BAL152	Maglemer	SLU	68	2n	E (SSR)	North+East	DNK	--	--	--	--	--	--	--	--	--	--	--	--	--	--	--
CRAW-0031	Ananas Reinette	CRA-W (std)	69	2n	-	Standard	NLD	K3	0.9672	K3.1	0.8793	0.0188	0.014	0.9672	--	--	--	--	--	0.8793	0.0279	0.0928
X0129	Reinette Ananas	INRA (std)	69	2n	A	Standard	NLD	K3	0.9672	K3.1	0.8793	0.0188	0.014	0.9672	--	--	--	--	--	0.8793	0.0279	0.0928
1947074	Ananas Reinette	NFC-Read. (std)	69	2n	-	Standard	NLD	K3	0.9672	K3.1	0.8793	0.0188	0.014	0.9672	--	--	--	--	--	0.8793	0.0279	0.0928
CZ_GH_0469	Ananasová reneta	RBIPH (std)	69	2n	-	Standard	NLD	K3	0.9672	K3.1	0.8793	0.0188	0.014	0.9672	--	--	--	--	--	0.8793	0.0279	0.0928
CZ_GH_470	Ananas Reinette	RBIPH (std)	69	2n	-	Standard	NLD	K3	0.9672	K3.1	0.8793	0.0188	0.014	0.9672	--	--	--	--	--	0.8793	0.0279	0.0928
BAL198	Ananasrenett (Ananas reinette)	SLU (std)	69	2n	-	Standard	NLD	K3	0.9672	K3.1	0.8793	0.0188	0.014	0.9672	--	--	--	--	--	0.8793	0.0279	0.0928
DCA_078	Renetta Ananas	UNIBO (std)	69	2n	-	Standard	NLD	K3	0.9672	K3.1	0.8793	0.0188	0.014	0.9672	--	--	--	--	--	0.8793	0.0279	0.0928
X1180	Reinette de Multhaupt	INRA	70	2n	-	West	DEU	K3	0.8168	K3.1	0.6934	0.0947	0.0885	0.8168	--	--	--	--	--	0.6934	0.2236	0.083
CZ_GI_0464	Hanigerovo	RBIPH	70	2n	A	West	DEU	K3	0.8168	K3.1	0.6934	0.0947	0.0885	0.8168	--	--	--	--	--	0.6934	0.2236	0.083
BAL106	Svanetorp	SLU	70	2n	-	West	DEU	K3	0.8168	K3.1	0.6934	0.0947	0.0885	0.8168	--	--	--	--	--	0.6934	0.2236	0.083
CZ_BoN_0424	Trevínské červené	RBIPH	71	2n	A	--	USA	K3	0.8187	K3.2	0.8057	0.0499	0.1314	0.8187	--	--	--	--	--	0.1095	0.8057	0.0848
MRFL055	Reguard-3	UDL	71	2n	-	--	USA	K3	0.8187	K3.2	0.8057	0.0499	0.1314	0.8187	--	--	--	--	--	0.1095	0.8057	0.0848
DCA_048	Rosso Della Valle	UNIBO	71	2n	-	--	USA	K3	0.8187	K3.2	0.8057	0.0499	0.1314	0.8187	--	--	--	--	--	0.1095	0.8057	0.0848
CRAW-0365	Madame Colard	CRA-W	72	2n	-	West	GBR	K3	0.9159	K3.3	0.9011	0.0466	0.0375	0.9159	--	--	--	--	--	0.0575	0.0414	0.9011
2000085	Royal Jubilee	NFC-Read.	72	2n	A	West	GBR	K3	0.9159	K3.3	0.9011	0.0466	0.0375	0.9159	--	--	--	--	--	0.0575	0.0414	0.9011
CZ_GI_0446	Grahamovo	RBIPH	72	2n	-	West	GBR	K3	0.9159	K3.3	0.9011	0.0466	0.0375	0.9159	--	--	--	--	--	0.0575	0.0414	0.9011
CRAW-0621	Rambour de Himbsel	CRA-W	73	2n	A	West	Western Europe	K1	0.5325	K1.1	0.8744	0.5325	0.3512	0.1163	0.8744	0.097	0.0286	--	--	--	--	--
CZ_LI_0042	Třiblický granát	RBIPH	73	2n	-	West	Western Europe	K1	0.5325	K1.1	0.8744	0.5325	0.3512	0.1163	0.8744	0.097	0.0286	--	--	--	--	--
1921015	Edward VII	NFC-Read.	74	2n	A	West	GBR	K3	0.9606	K3.2	0.7741	0.0203	0.0191	0.9606	--	--	--	--	--	0.1424	0.7741	0.0835
CZ_GM_0468	Eduard VII.	RBIPH	74	2n	-	West	GBR	K3	0.9606	K3.2	0.7741	0.0203	0.0191	0.9606	--	--	--	--	--	0.1424	0.7741	0.0835
DCA_I59	Aosta	UNIBO	74	2n	-	West	GBR	K3	0.9606	K3.2	0.7741	0.0203	0.0191	0.9606	--	--	--	--	--	0.1424	0.7741	0.0835
CRAW-0922	Discovery	CRA-W (std)	75	2n	-	Standard	GBR	K3	0.7492	K3.1	0.6962	0.0197	0.2311	0.7492	--	--	--	--	--	0.6962	0.251	0.0528
X6136	Discovery	INRA (std)	75	2n	A	Standard	GBR	K3	0.7492	K3.1	0.6962	0.0197	0.2311	0.7492	--	--	--	--	--	0.6962	0.251	0.0528
1973189	Discovery	NFC-Read. (std)	75	2n	-	Standard	GBR	K3	0.7492	K3.1	0.6962	0.0197	0.2311	0.7492	--	--	--	--	--	0.6962	0.251	0.0528
CZ_GC_0432	Discovery	RBIPH (std)	75	2n	-	Standard	GBR	K3	0.7492	K3.1	0.6962	0.0197	0.2311	0.7492	--	--	--	--	--	0.6962	0.251	0.0528
BAL025	Discovery	SLU (std)	75	2n	-	Standard	GBR	K3	0.7492	K3.1	0.6962	0.0197	0.2311	0.7492	--	--	--	--	--	0.6962	0.251	0.0528
DCA_DIS	Discovery	UNIBO (std)	75	2n	-	Standard	GBR	K3	0.7492	K3.1	0.6962	0.0197	0.2311	0.7492	--	--	--	--	--	0.6962	0.251	0.0528
CRAW-0653	Api Etoilée	CRA-W	76	2n	-	West	Western Europe	K1	0.9311	K1.3	0.6599	0.9311	0.0212	0.0477	0.2521	0.088	0.6599	--	--	--	--	--
X4874	Api Étoile	INRA	76	2n	A	West	Western Europe	K1	0.9311	K1.3	0.6599	0.9311	0.0212	0.0477	0.2521	0.088	0.6599	--	--	--	--	--
CRAW-0025	Yellow Bellflower	CRA-W	77	2n	-	--	USA	K3	0.9496	K3.2	0.6839	0.0271	0.0233	0.9496	--	--	--	--	--	0.1714	0.6839	0.1447
CRAW-1258	Vieussart Doré	CRA-W	77	2n	-	--	USA	K3	0.9496	K3.2	0.6839	0.0271	0.0233	0.9496	--	--	--	--	--	0.1714	0.6839	0.1447
CZ_GO_0430	Krasokvět žlutý	RBIPH	77	2n	-	--	USA	K3	0.9496	K3.2	0.6839	0.0271	0.0233	0.9496	--	--	--	--	--	0.1714	0.6839	0.1447
MRFL059	Belllvei-1	UDL	77	2n	-	--	USA	K3	0.9496	K3.2	0.6839	0.0271	0.0233	0.9496	--	--	--	--	--	0.1714	0.6839	0.1447
DCA_A77	Belfiore Giallo (MI)	UNIBO	77	2n	A	--	USA	K3	0.9496	K3.2	0.6839	0.0271	0.0233	0.9496	--	--	--	--	--	0.1714	0.6839	0.1447
CRAW-0181	James Grieve	CRA-W	78	2n	-	West	GBR	K3	0.8354	K3.2	0.7678	0.0169	0.1477	0.8354	--	--	--	--	--	0.1981	0.7678	0.0341
X1239	James Grieve	INRA	78	2n	A	West	GBR	K3	0.8354	K3.2	0.7678	0.0169	0.1477	0.8354	--	--	--	--	--	0.1981	0.7678	0.0341
1974349	James Grieve	NFC-Read.	78	2n	-	West	GBR	K3	0.8354	K3.2	0.7678	0.0169	0.1477	0.8354	--	--	--	--	--	0.1981	0.7678	0.0341
CZ_GD_4103	James Grieve	RBIPH	78	2n	-	West	GBR	K3	0.8354	K3.2	0.7678	0.0169	0.1477	0.8354	--	--	--	--	--	0.1981	0.7678	0.0341
BAL038	James Grieve	SLU	78	2n	-	West	GBR	K3	0.8354	K3.2	0.7678	0.0169	0.1477	0.8354	--	--	--	--	--	0.1981	0.7678	0.0341
DCA_B20A65	James Grieve	UNIBO	78	2n	-	West	GBR	K3	0.8354	K3.2	0.7678	0.0169	0.1477	0.8354	--	--	--	--	--	0.1981	0.7678	0.0341
CRAW-0023	Marbrée de Watervliet	CRA-W	79	2n	A	West	Western Europe	K3	0.6584	K3.3	0.7713	0.277	0.0646	0.6584	--	--	--	--	--	0.1673	0.0614	0.7713
CZ_GS_0046	Watervlietské mramorované	RBIPH	79	2n	-	West	Western Europe	K3	0.6584	K3.3	0.7713	0.277	0.0646	0.6584	--	--	--	--	--	0.1673	0.0614	0.7713
CRAW-1080	Röd Aroma	CRA-W	80	2n	-	North+East	SWE	K2	0.8793	K2.1	0.5309	0.0596	0.8793	0.0611	--	--	--	0.5309	0.4691	--	--	--
BAL180	Aroma	SLU	80	2n	A	North+East	SWE	K2	0.8793	K2.1	0.5309	0.0596	0.8793	0.0611	--	--	--	0.5309	0.4691	--	--	--
BMN0219	Aranache-10	UPNA	80	2n	-	North+East	SWE	K2	0.8793	K2.1	0.5309	0.0596	0.8793	0.0611	--	--	--	0.5309	0.4691	--	--	--
CRAW-0438	Balleau Jaune	CRA-W	81	2n	-	West	Western Europe	K3	0.7093	K3.3	0.807	0.0518	0.2389	0.7093	--	--	--	--	--	0.112	0.081	0.807
CZ_GH_0043	Řehtáč soudkovitý	RBIPH	81	2n	A	West	Western Europe	K3	0.7093	K3.3	0.807	0.0518	0.2389	0.7093	--	--	--	--	--	0.112	0.081	0.807
BMZ004	Astrakan roja	EEAD	82	2n	-	North+East	RUS	K3	0.5224	K3.3	0.6184	0.0495	0.4281	0.5224	--	--	--	--	--	0.1665	0.2152	0.6184
KRAS127	Astrakhanskoe Krasnoe	NCRRIHV	82	2n	-	North+East	RUS	K3	0.5224	K3.3	0.6184	0.0495	0.4281	0.5224	--	--	--	--	--	0.1665	0.2152	0.6184
CZ_GC_0410	Astrachán červený	RBIPH	82	2n	-	North+East	RUS	K3	0.5224	K3.3	0.6184	0.0495	0.4281	0.5224	--	--	--	--	--	0.1665	0.2152	0.6184
BAL175	Röd Astrakan	SLU	82	2n	A	North+East	RUS	K3	0.5224	K3.3	0.6184	0.0495	0.4281	0.5224	--	--	--	--	--	0.1665	0.2152	0.6184
DCA_C63	San Giovanni (FI)	UNIBO	82	2n	-	North+East	RUS	K3	0.5224	K3.3	0.6184	0.0495	0.4281	0.5224	--	--	--	--	--	0.1665	0.2152	0.6184
CRAW-1021	Rose de Berne	CRA-W	83	2n	-	West	CHE	K3	0.5283	K3.1	0.7167	0.4104	0.0613	0.5283	--	--	--	--	--	0.7167	0.2366	0.0467
X7199	Rose de Berne	INRA	83	2n	A	West	CHE	K3	0.5283	K3.1	0.7167	0.4104	0.0613	0.5283	--	--	--	--	--	0.7167	0.2366	0.0467
CZ_GE_0468	Bernské růžové	RBIPH	83	2n	-	West	CHE	K3	0.5283	K3.1	0.7167	0.4104	0.0613	0.5283	--	--	--	--	--	0.7167	0.2366	0.0467
CZ_LJ_0043	Mohelnice	RBIPH	83	2n	-	West	CHE	K3	0.5283	K3.1	0.7167	0.4104	0.0613	0.5283	--	--	--	--	--	0.7167	0.2366	0.0467
CRAW-0887	London Pippin	CRA-W	84	2n	-	West	GBR	K3	0.9506	K3.1	0.5759	0.0211	0.0283	0.9506	--	--	--	--	--	0.5759	0.0519	0.3722
X1206	Calville du Roi	INRA	84	2n	-	West	GBR	K3	0.9506	K3.1	0.5759	0.0211	0.0283	0.9506	--	--	--	--	--	0.5759	0.0519	0.3722
1951341	London Pippin	NFC-Read.	84	2n	A	West	GBR	K3	0.9506	K3.1	0.5759	0.0211	0.0283	0.9506	--	--	--	--	--	0.5759	0.0519	0.3722
CZ_GO_0468	Londýnské	RBIPH	84	2n	-	West	GBR	K3	0.9506	K3.1	0.5759	0.0211	0.0283	0.9506	--	--	--	--	--	0.5759	0.0519	0.3722
CRAW-0136	Glockenapfel	CRA-W	85	2n	-	West	CHE	K3	0.6685	K3.3	0.5973	0.0718	0.2597	0.6685	--	--	--	--	--	0.3074	0.0953	0.5973
X7195	Pomme Cloche	INRA	85	2n	-	West	CHE	K3	0.6685	K3.3	0.5973	0.0718	0.2597	0.6685	--	--	--	--	--	0.3074	0.0953	0.5973
CZ_GS_0428	Zvonkové	RBIPH	85	2n	A	West	CHE	K3	0.6685	K3.3	0.5973	0.0718	0.2597	0.6685	--	--	--	--	--	0.3074	0.0953	0.5973
CZ_LH_0426	Česká pochoutka	RBIPH	85	2n	-	West	CHE	K3	0.6685	K3.3	0.5973	0.0718	0.2597	0.6685	--	--	--	--	--	0.3074	0.0953	0.5973
2000049	Hormead Pearmain	NFC-Read.	86	2n	-	West	Western Europe	K3	0.9676	K3.2	0.4314	0.0148	0.0176	0.9676	--	--	--	--	--	0.4099	0.4314	0.1587
CZ_LC_0047	Olomoucké	RBIPH	86	2n	A	West	Western Europe	K3	0.9676	K3.2	0.4314	0.0148	0.0176	0.9676	--	--	--	--	--	0.4099	0.4314	0.1587
CRAW-0106	Grosse de St Clément (False ?)	CRA-W	87	2n	-	--	--	K3	0.9609	K3.1	0.6859	0.0221	0.017	0.9609	--	--	--	--	--	0.6859	0.1657	0.1484
CRAW-0220	Belle du Bois	CRA-W	87	2n	-	--	--	K3	0.9609	K3.1	0.6859	0.0221	0.017	0.9609	--	--	--	--	--	0.6859	0.1657	0.1484
BMZ005	Audiena de Oroz	EEAD	87	2n	-	--	--	K3	0.9609	K3.1	0.6859	0.0221	0.017	0.9609	--	--	--	--	--	0.6859	0.1657	0.1484
X0667	Belle Louronnaise	INRA	87	2n	A	--	--	K3	0.9609	K3.1	0.6859	0.0221	0.017	0.9609	--	--	--	--	--	0.6859	0.1657	0.1484
CZ_LK_0041	Gloria Mundi	RBIPH	87	2n	-	--	--	K3	0.9609	K3.1	0.6859	0.0221	0.017	0.9609	--	--	--	--	--	0.6859	0.1657	0.1484
DCA_E89	Mela Zamboni	UNIBO	87	2n	-	--	--	K3	0.9609	K3.1	0.6859	0.0221	0.017	0.9609	--	--	--	--	--	0.6859	0.1657	0.1484
BAL032	Golden Nugget	SLU	88	2n	A	--	CAN	K3	0.9272	K3.2	0.5305	0.023	0.0498	0.9272	--	--	--	--	--	0.3577	0.5305	0.1118
CRAW-0195	Reinette de Geer	CRA-W	89	2n	A	West	BEL	K3	0.9542	K3.1	0.7012	0.015	0.0308	0.9542	--	--	--	--	--	0.7012	0.1093	0.1895
CRAW-0557	Pomme Frisque	CRA-W	89	2n	-	West	BEL	K3	0.9542	K3.1	0.7012	0.015	0.0308	0.9542	--	--	--	--	--	0.7012	0.1093	0.1895
X8734	Reinette de Geer	INRA	89	2n	-	West	BEL	K3	0.9542	K3.1	0.7012	0.015	0.0308	0.9542	--	--	--	--	--	0.7012	0.1093	0.1895
CRAW-0587	Reinette Dorée Vanbreuse	CRA-W	90	2n	-	West	GBR	K3	0.9435	K3.1	0.6335	0.0223	0.0342	0.9435	--	--	--	--	--	0.6335	0.169	0.1975
CZ_GS_0478	Ušlechtilé žluté	RBIPH	90	2n	A	West	GBR	K3	0.9435	K3.1	0.6335	0.0223	0.0342	0.9435	--	--	--	--	--	0.6335	0.169	0.1975
BMN0141	Arakil-01	UPNA	90	2n	-	West	GBR	K3	0.9435	K3.1	0.6335	0.0223	0.0342	0.9435	--	--	--	--	--	0.6335	0.169	0.1975
CRAW-0047	Reinette de Champagne	CRA-W (std)	91	2n	-	Standard	FRA	K3	0.7484	K3.1	0.9439	0.2385	0.013	0.7484	--	--	--	--	--	0.9439	0.0264	0.0297
X7198	Reinette de Champagne	INRA (std)	91	2n	A	Standard	FRA	K3	0.7484	K3.1	0.9439	0.2385	0.013	0.7484	--	--	--	--	--	0.9439	0.0264	0.0297
1948667	Reinette de Champagne	NFC-Read. (std)	91	2n	-	Standard	FRA	K3	0.7484	K3.1	0.9439	0.2385	0.013	0.7484	--	--	--	--	--	0.9439	0.0264	0.0297
CZ_BL_0414	Syrečkové	RBIPH (std)	91	2n	-	Standard	FRA	K3	0.7484	K3.1	0.9439	0.2385	0.013	0.7484	--	--	--	--	--	0.9439	0.0264	0.0297
CZ_GR_0452	Šampaňská reneta	RBIPH (std)	91	2n	-	Standard	FRA	K3	0.7484	K3.1	0.9439	0.2385	0.013	0.7484	--	--	--	--	--	0.9439	0.0264	0.0297
CZ_GR_452	Reinette de Champagne	RBIPH (std)	91	2n	-	Standard	FRA	K3	0.7484	K3.1	0.9439	0.2385	0.013	0.7484	--	--	--	--	--	0.9439	0.0264	0.0297
CZ_LE_0049	Libernáč zimní	RBIPH (std)	91	2n	-	Standard	FRA	K3	0.7484	K3.1	0.9439	0.2385	0.013	0.7484	--	--	--	--	--	0.9439	0.0264	0.0297
DCA_004	Renetta di Champagne (CN)	UNIBO (std)	91	2n	-	Standard	FRA	K3	0.7484	K3.1	0.9439	0.2385	0.013	0.7484	--	--	--	--	--	0.9439	0.0264	0.0297
BMN0131	Maestro Sagarra (True: Reinette de Champagne)	UPNA (std)	91	2n	-	Standard	FRA	K3	0.7484	K3.1	0.9439	0.2385	0.013	0.7484	--	--	--	--	--	0.9439	0.0264	0.0297
CRAW-0141	Drap d'Or	CRA-W	92	2n	-	West	FRA	K3	0.8173	K3.3	0.5409	0.1569	0.0258	0.8173	--	--	--	--	--	0.4189	0.0402	0.5409
X1682	Chailleux	INRA	92	2n	A	West	FRA	K3	0.8173	K3.3	0.5409	0.1569	0.0258	0.8173	--	--	--	--	--	0.4189	0.0402	0.5409
CRAW-0140	Grenadier	CRA-W	93	2n	-	West	GBR	K3	0.9618	K3.1	0.9035	0.0214	0.0168	0.9618	--	--	--	--	--	0.9035	0.0325	0.064
X6354	Grenadier	INRA	93	2n	A	West	GBR	K3	0.9618	K3.1	0.9035	0.0214	0.0168	0.9618	--	--	--	--	--	0.9035	0.0325	0.064
CRAW-0362	Transparente de Croncels (False) (True: Filippa)	CRA-W	94	2n	-	North+East	DNK	K3	0.5883	K3.3	0.8726	0.1897	0.222	0.5883	--	--	--	--	--	0.0935	0.0339	0.8726
BAL181	Filippa	SLU	94	2n	A	North+East	DNK	K3	0.5883	K3.3	0.8726	0.1897	0.222	0.5883	--	--	--	--	--	0.0935	0.0339	0.8726
CRAW-0041	Calville Blanc d'Hiver	CRA-W	95	2n	A	West	FRA	K3	0.9657	K3.1	0.9537	0.0175	0.0168	0.9657	--	--	--	--	--	0.9537	0.0323	0.014
DCA_A89	Calvilla Bianca d'Inverno	UNIBO	95	2n	-	West	FRA	K3	0.9657	K3.1	0.9537	0.0175	0.0168	0.9657	--	--	--	--	--	0.9537	0.0323	0.014
CRAW-1074	Lord Lambourne (False) (True: Alkmene)	CRA-W (std)	96	2n	-	Standard	DEU	K3	0.7007	K3.2	0.8805	0.0168	0.2825	0.7007	--	--	--	--	--	0.051	0.8805	0.0685
CRAW-1294	Alkmene	CRA-W (std)	96	2n	-	Standard	DEU	K3	0.7007	K3.2	0.8805	0.0168	0.2825	0.7007	--	--	--	--	--	0.051	0.8805	0.0685
X2437	Alkmene	INRA (std)	96	2n	A	Standard	DEU	K3	0.7007	K3.2	0.8805	0.0168	0.2825	0.7007	--	--	--	--	--	0.051	0.8805	0.0685
1972026	Alkmene	NFC-Read. (std)	96	2n	-	Standard	DEU	K3	0.7007	K3.2	0.8805	0.0168	0.2825	0.7007	--	--	--	--	--	0.051	0.8805	0.0685
CZ_GE_0456	Alkmene	RBIPH (std)	96	2n	-	Standard	DEU	K3	0.7007	K3.2	0.8805	0.0168	0.2825	0.7007	--	--	--	--	--	0.051	0.8805	0.0685
DCA_B21A107	Alkmene	UNIBO (std)	96	2n	-	Standard	DEU	K3	0.7007	K3.2	0.8805	0.0168	0.2825	0.7007	--	--	--	--	--	0.051	0.8805	0.0685
CZ_GQ_0478	Strauwaldova parména	RBIPH	97	2n	A	West	DEU	K3	0.9576	K3.1	0.7387	0.0168	0.0256	0.9576	--	--	--	--	--	0.7387	0.0879	0.1734
X9234	St Jacques St Chamond	INRA	98	2n	A	West	Western Europe	K3	0.9281	K3.1	0.7533	0.0447	0.0272	0.9281	--	--	--	--	--	0.7533	0.0657	0.181
1916009	Hoary Morning	NFC-Read.	98	2n	-	West	Western Europe	K3	0.9281	K3.1	0.7533	0.0447	0.0272	0.9281	--	--	--	--	--	0.7533	0.0657	0.181
CRAW-0043	Schöner von Nordhausen	CRA-W	99	2n	-	West	DEU	K2	0.7913	K2.1	0.8778	0.1028	0.7913	0.1059	--	--	--	0.8778	0.1222	--	--	--
CHE0513	Theintz Cuisinière	FRUCTUS	99	2n	-	West	DEU	K2	0.7913	K2.1	0.8778	0.1028	0.7913	0.1059	--	--	--	0.8778	0.1222	--	--	--
CZ_GP_0427	Nordhausenské	RBIPH	99	2n	A	West	DEU	K2	0.7913	K2.1	0.8778	0.1028	0.7913	0.1059	--	--	--	0.8778	0.1222	--	--	--
CRAW-0196	Reinette de Lucas	CRA-W	100	2n	A	West	BEL	K3	0.9579	K3.3	0.8316	0.0241	0.018	0.9579	--	--	--	--	--	0.0807	0.0877	0.8316
X8735	Reinette de Lucas	INRA	100	2n	-	West	BEL	K3	0.9579	K3.3	0.8316	0.0241	0.018	0.9579	--	--	--	--	--	0.0807	0.0877	0.8316
CZ_GG_0436	Mantovana	RBIPH	101	2n	-	South	ITA	K1	0.9467	K1.3	0.9337	0.9467	0.015	0.0383	0.038	0.0283	0.9337	--	--	--	--	--
DCA_A20	Rosa Mantovana (TN)	UNIBO	101	2n	A	South	ITA	K1	0.9467	K1.3	0.9337	0.9467	0.015	0.0383	0.038	0.0283	0.9337	--	--	--	--	--
X8384	Carmignole Musquée	INRA	102	2n	A	West	FRA	K1	0.7477	K1.1	0.6669	0.7477	0.023	0.2293	0.6669	0.1575	0.1756	--	--	--	--	--
1947376	Carmignolle	NFC-Read.	102	2n	-	West	FRA	K1	0.7477	K1.1	0.6669	0.7477	0.023	0.2293	0.6669	0.1575	0.1756	--	--	--	--	--
CRAW-0126	Président Van Dievoet	CRA-W	103	2n	-	West	BEL	K3	0.9366	K3.3	0.793	0.0363	0.0271	0.9366	--	--	--	--	--	0.1554	0.0516	0.793
CRAW-1088	President Von Divoet	CRA-W	103	2n	-	West	BEL	K3	0.9366	K3.3	0.793	0.0363	0.0271	0.9366	--	--	--	--	--	0.1554	0.0516	0.793
X7203	Cabarette	INRA	103	2n	A	West	BEL	K3	0.9366	K3.3	0.793	0.0363	0.0271	0.9366	--	--	--	--	--	0.1554	0.0516	0.793
CRAW-1178	Pomme Banane	CRA-W	104	2n	A	West	Western Europe	K3	0.9302	K3.3	0.694	0.0381	0.0317	0.9302	--	--	--	--	--	0.1176	0.1884	0.694
1920019	Stanway Seedling	NFC-Read.	104	2n	-	West	Western Europe	K3	0.9302	K3.3	0.694	0.0381	0.0317	0.9302	--	--	--	--	--	0.1176	0.1884	0.694
CRAW-0018	Court-Pendu Doux	CRA-W	105	2n	-	West	Western Europe	K3	0.8519	K3.3	0.9448	0.0624	0.0857	0.8519	--	--	--	--	--	0.0248	0.0304	0.9448
CRAW-0033	Court-Pendu Plat	CRA-W	105	2n	A	West	Western Europe	K3	0.8519	K3.3	0.9448	0.0624	0.0857	0.8519	--	--	--	--	--	0.0248	0.0304	0.9448
CRAW-0034	Court-Pendu Gris	CRA-W	105	2n	-	West	Western Europe	K3	0.8519	K3.3	0.9448	0.0624	0.0857	0.8519	--	--	--	--	--	0.0248	0.0304	0.9448
CZ_GO_0442	Krátkostopka královská	RBIPH	105	2n	-	West	Western Europe	K3	0.8519	K3.3	0.9448	0.0624	0.0857	0.8519	--	--	--	--	--	0.0248	0.0304	0.9448
CRAW-0223	Gano	CRA-W	106	2n	A	--	USA	K3	0.9266	K3.1	0.6499	0.0399	0.0335	0.9266	--	--	--	--	--	0.6499	0.1455	0.2047
DCA_B96	Gambafina	UNIBO	106	2n	-	--	USA	K3	0.9266	K3.1	0.6499	0.0399	0.0335	0.9266	--	--	--	--	--	0.6499	0.1455	0.2047
BAL010	Rödluvan	SLU	107	2n	A	North+East	SWE	K2	0.9609	K2.2	0.8285	0.016	0.9609	0.0231	--	--	--	0.1715	0.8285	--	--	--
X0691	Boiken	INRA	108	2n	-	West	DEU	K3	0.7803	K3.3	0.6508	0.0207	0.199	0.7803	--	--	--	--	--	0.2978	0.0514	0.6508
CZ_GL_0454	Boikovo	RBIPH	108	2n	A	West	DEU	K3	0.7803	K3.3	0.6508	0.0207	0.199	0.7803	--	--	--	--	--	0.2978	0.0514	0.6508
BMZ012	Calvilla San Salvador	EEAD	109	2n	-	West	FRA	K3	0.963	K3.1	0.8965	0.016	0.021	0.963	--	--	--	--	--	0.8965	0.0724	0.0311
X2430	Calville St Sauveur	INRA	109	2n	A	West	FRA	K3	0.963	K3.1	0.8965	0.016	0.021	0.963	--	--	--	--	--	0.8965	0.0724	0.0311
DCA_A84	Calvilla San Salvatore (MI)	UNIBO	109	2n	-	West	FRA	K3	0.963	K3.1	0.8965	0.016	0.021	0.963	--	--	--	--	--	0.8965	0.0724	0.0311
X0421	Belle de Magni	INRA	110	2n	A	West	Western Europe	K2	0.8136	K2.2	0.8644	0.0239	0.8136	0.1626	--	--	--	0.1356	0.8644	--	--	--
1947310	Cellini	NFC-Read.	110	2n	-	West	Western Europe	K2	0.8136	K2.2	0.8644	0.0239	0.8136	0.1626	--	--	--	0.1356	0.8644	--	--	--
CRAW-0146	Président Roulin	CRA-W	111	2n	-	West	BEL	K2	0.7803	K2.2	0.941	0.0521	0.7803	0.1676	--	--	--	0.059	0.941	--	--	--
X6917	Président Roulin	INRA	111	2n	A	West	BEL	K2	0.7803	K2.2	0.941	0.0521	0.7803	0.1676	--	--	--	0.059	0.941	--	--	--
CRAW-0901	Pomme Biemar	CRA-W	112	2n	A	--	AUS	K2	0.7912	K2.2	0.926	0.0422	0.7912	0.1666	--	--	--	0.074	0.926	--	--	--
ESP07	Democrat	EEAD	112	2n	-	--	AUS	K2	0.7912	K2.2	0.926	0.0422	0.7912	0.1666	--	--	--	0.074	0.926	--	--	--
X6206	Calville d'Adersleben	INRA	113	2n	-	West	DEU	K2	0.842	K2.2	0.9264	0.0242	0.842	0.1338	--	--	--	0.0736	0.9264	--	--	--
CZ_GL_0430	Aderslébenský kalvil	RBIPH	113	2n	A	West	DEU	K2	0.842	K2.2	0.9264	0.0242	0.842	0.1338	--	--	--	0.0736	0.9264	--	--	--
CZ_LD_0410	Ribstonský jadernáč	RBIPH	114	2n	A	--	--	K1	0.9688	K1.3	0.6467	0.9688	0.014	0.0172	0.3213	0.032	0.6467	--	--	--	--	--
DCA_H29	Carla	UNIBO	114	2n	-	--	--	K1	0.9688	K1.3	0.6467	0.9688	0.014	0.0172	0.3213	0.032	0.6467	--	--	--	--	--
1946042	Maltster	NFC-Read.	115	2n	-	West	Western Europe	K3	0.91	K3.1	0.536	0.0279	0.0621	0.91	--	--	--	--	--	0.536	0.1562	0.3078
CZ_GL_0044	Třtické bezejmenné	RBIPH	115	2n	A	West	Western Europe	K3	0.91	K3.1	0.536	0.0279	0.0621	0.91	--	--	--	--	--	0.536	0.1562	0.3078
1947116	Cornish Gilliflower	NFC-Read.	116	2n	-	West	GBR	K3	0.9659	K3.1	0.5453	0.0211	0.013	0.9659	--	--	--	--	--	0.5453	0.0948	0.3599
CZ_GL_4100	Cornwallské hřebíčkové	RBIPH	116	2n	A	West	GBR	K3	0.9659	K3.1	0.5453	0.0211	0.013	0.9659	--	--	--	--	--	0.5453	0.0948	0.3599
CRAW-1441	Sanguine de Namèche	CRA-W	117	3n	-	--	USA	--	--	--	--	--	--	--	--	--	--	--	--	--	--	--
ESP20	Stayman Winesap	EEAD	117	3n	-	--	USA	--	--	--	--	--	--	--	--	--	--	--	--	--	--	--
CZ_GQ_0483	Schmidtbergerova reneta	RBIPH	117	3n	-	--	USA	--	--	--	--	--	--	--	--	--	--	--	--	--	--	--
CRAW-0698	Reinette Clochard	CRA-W	118	2n	-	West	FRA	K1	0.5157	K1.2	0.8483	0.5157	0.0159	0.4684	0.0458	0.8483	0.1059	--	--	--	--	--
X2361	Reinette Clochard	INRA	118	2n	A	West	FRA	K1	0.5157	K1.2	0.8483	0.5157	0.0159	0.4684	0.0458	0.8483	0.1059	--	--	--	--	--
X2323	Reinette Dorée	INRA	122	2n	A	West	FRA	K1	0.6365	K1.1	0.7843	0.6365	0.072	0.2915	0.7843	0.1535	0.0622	--	--	--	--	--
X9190	Bonne Hotture	INRA	124	2n	A	West	FRA	K3	0.7788	K3.1	0.8165	0.1924	0.0288	0.7788	--	--	--	--	--	0.8165	0.0487	0.1348
X9398	Grain d'Or des Charentes	INRA	125	2n	A	West	FRA	K3	0.7087	K3.1	0.9069	0.262	0.0293	0.7087	--	--	--	--	--	0.9069	0.017	0.0761
CZ_GP_0477	Parkerovo	RBIPH	128	2n	A	West	GBR	K3	0.967	K3.1	0.8835	0.015	0.018	0.967	--	--	--	--	--	0.8835	0.0905	0.026
CZ_GU_0049	Rezáky	RBIPH	128	2n	-	West	GBR	K3	0.967	K3.1	0.8835	0.015	0.018	0.967	--	--	--	--	--	0.8835	0.0905	0.026
1978300	Lord Derby	NFC-Read.	129	2n	A	West	GBR	K3	0.9532	K3.1	0.8297	0.0233	0.0235	0.9532	--	--	--	--	--	0.8297	0.1209	0.0494
CRAW-0685	Groninger Kroon	CRA-W	130	2n	A	West	NLD	K3	0.9503	K3.3	0.5323	0.022	0.0277	0.9503	--	--	--	--	--	0.3803	0.0874	0.5323
CRAW-0626	Gloire de Fauquemont	CRA-W	132	2n	A	West	Western Europe	K3	0.9379	K3.3	0.9161	0.0471	0.015	0.9379	--	--	--	--	--	0.0493	0.0346	0.9161
CRAW-0198	Keiing-Spaanse	CRA-W	133	2n	A	West	BEL	K3	0.8815	K3.3	0.8261	0.0569	0.0616	0.8815	--	--	--	--	--	0.0741	0.0998	0.8261
X8412	Reinette Thouin	INRA	134	2n	A	West	FRA	K3	0.8711	K3.3	0.652	0.0483	0.0806	0.8711	--	--	--	--	--	0.2859	0.0621	0.652
X8732	Reinette de Bordeaux	INRA	135	2n	A	West	FRA	K3	0.93	K3.1	0.5523	0.0395	0.0305	0.93	--	--	--	--	--	0.5523	0.0549	0.3928
X4102	Elstar	INRA (recent)	137	2n	A	Recent	NLD	K3	0.8909	K3.2	0.9514	0.0519	0.0572	0.8909	--	--	--	--	--	0.0285	0.9514	0.0201
BAL004	Josefine Kallehave	SLU	138	2n	A	West	NLD	K3	0.9561	K3.2	0.9336	0.0239	0.02	0.9561	--	--	--	--	--	0.0384	0.9336	0.028
X5165	Fil Jaune	INRA	139	2n	A	West	FRA	K3	0.9603	K3.1	0.8907	0.0217	0.018	0.9603	--	--	--	--	--	0.8907	0.0579	0.0514
1946034	Flower of the Town	NFC-Read.	140	2n	A	West	GBR	K3	0.8459	K3.1	0.7715	0.093	0.0611	0.8459	--	--	--	--	--	0.7715	0.1305	0.098
2000070	Mrs. Phillimore	NFC-Read.	141	2n	A	West	GBR	K3	0.8506	K3.2	0.7392	0.023	0.1264	0.8506	--	--	--	--	--	0.2123	0.7392	0.0485
1954026	Polly	NFC-Read.	143	2n	A	West	GBR	K3	0.8236	K3.2	0.3992	0.035	0.1414	0.8236	--	--	--	--	--	0.2284	0.3992	0.3724
1951228	Rank Thorn	NFC-Read.	147	2n	A	West	GBR	K3	0.8951	K3.3	0.4015	0.0829	0.022	0.8951	--	--	--	--	--	0.3497	0.2488	0.4015
CRAW-0642	Court-Pendu Sugny	CRA-W	148	2n	A	West	Western Europe	K3	0.9527	K3.1	0.5874	0.0241	0.0232	0.9527	--	--	--	--	--	0.5874	0.287	0.1256
CRAW-0769	Bedfordshire Foundling	CRA-W	148	2n	-	West	Western Europe	K3	0.9527	K3.1	0.5874	0.0241	0.0232	0.9527	--	--	--	--	--	0.5874	0.287	0.1256
1977204	Woodford	NFC-Read.	149	2n	A	West	GBR	K3	0.9195	K3.1	0.4861	0.0259	0.0546	0.9195	--	--	--	--	--	0.4861	0.0958	0.4181
1953050	Histon Favourite	NFC-Read.	152	2n	A	West	Western Europe	K3	0.9641	K3.1	0.8439	0.0179	0.018	0.9641	--	--	--	--	--	0.8439	0.1051	0.051
BAL071	Trailman	SLU	154	2n	E (Ext.)	--	CAN	--	--	--	--	--	--	--	--	--	--	--	--	--	--	--
CZ_G2K_0417	Kalvil bílý zimní	RBIPH	155	3n	-	--	--	--	--	--	--	--	--	--	--	--	--	--	--	--	--	--
DCA_B03	Zazzari	UNIBO	160	2n	A	--	--	K3	0.9071	K3.1	0.8669	0.0389	0.054	0.9071	--	--	--	--	--	0.8669	0.0772	0.0559
DCA_I10	Winter Banana (False)	UNIBO	160	2n	-	--	--	K3	0.9071	K3.1	0.8669	0.0389	0.054	0.9071	--	--	--	--	--	0.8669	0.0772	0.0559
DCA_071	Mela Gialla Ⅰ	UNIBO	161	2n	A	South	ITA	K3	0.643	K3.3	0.6411	0.2832	0.0738	0.643	--	--	--	--	--	0.2786	0.0803	0.6411
CRAW-1076	Cox's Orange Pippin Kummer	CRA-W	163	2n	-	West	GBR	K3	0.9481	K3.2	0.9649	0.0139	0.038	0.9481	--	--	--	--	--	0.021	0.9649	0.0141
CZ_GM_0414	Cox Orange Pipin	RBIPH	163	2n	A	West	GBR	K3	0.9481	K3.2	0.9649	0.0139	0.038	0.9481	--	--	--	--	--	0.021	0.9649	0.0141
DCA_I17	Bela d' Barge	UNIBO	165	2n	A	South	ITA	K3	0.8036	K3.1	0.9254	0.1794	0.017	0.8036	--	--	--	--	--	0.9254	0.0442	0.0304
X8702	Bonnet de Comte	INRA	166	2n	A	West	FRA	K1	0.9543	K1.3	0.858	0.9543	0.0257	0.02	0.068	0.074	0.858	--	--	--	--	--
CRAW-0836	Melba	CRA-W	167	2n	A	--	CAN	K2	0.945	K2.1	0.8295	0.0272	0.945	0.0278	--	--	--	0.8295	0.1705	--	--	--
BAL048	Lundbytorp	SLU	168	2n	A	--	--	K2	0.8269	K2.2	0.6968	0.0595	0.8269	0.1136	--	--	--	0.3032	0.6968	--	--	--
X0700	Eri Sagarra	INRA	170	2n	A	West	FRA	K1	0.7776	K1.2	0.8919	0.7776	0.0443	0.1781	0.0522	0.8919	0.0559	--	--	--	--	--
BMN0019	Yaimena	UPNA	170	2n	-	West	FRA	K1	0.7776	K1.2	0.8919	0.7776	0.0443	0.1781	0.0522	0.8919	0.0559	--	--	--	--	--
DCA_E46	Fior d'Acacia (PC)	UNIBO	171	2n	A	South	ITA	K1	0.9547	K1.3	0.8423	0.9547	0.023	0.0223	0.0865	0.0712	0.8423	--	--	--	--	--
DCA_025	Plattlederer	UNIBO	173	2n	A	South	ITA	K1	0.9201	K1.2	0.5289	0.9201	0.0264	0.0535	0.2329	0.5289	0.2382	--	--	--	--	--
X8390	Feuillemorte	INRA	174	2n	A	West	FRA	K3	0.8976	K3.3	0.819	0.048	0.0544	0.8976	--	--	--	--	--	0.0864	0.0946	0.819
DCA_067	Puma Tenerella	UNIBO	175	2n	A	South	ITA	K1	0.967	K1.3	0.7481	0.967	0.02	0.013	0.1985	0.0534	0.7481	--	--	--	--	--
CRAW-0134	Gelber Richard	CRA-W	176	2n	A	West	Western Europe	K3	0.9673	K3.3	0.8442	0.0147	0.018	0.9673	--	--	--	--	--	0.1011	0.0547	0.8442
X8690	André Briollay	INRA	177	2n	A	West	FRA	K3	0.9225	K3.3	0.4906	0.0605	0.017	0.9225	--	--	--	--	--	0.2747	0.2347	0.4906
CRAW-0448	Pomme de Sucre	CRA-W	178	2n	A	West	Western Europe	K3	0.9066	K3.3	0.9066	0.0675	0.0259	0.9066	--	--	--	--	--	0.032	0.0614	0.9066
X0942	Pomme Orange	INRA	179	2n	A	West	CHE	K1	0.8119	K1.1	0.6731	0.8119	0.1068	0.0813	0.6731	0.2815	0.0454	--	--	--	--	--
CRAW-0461	Pomme des Ruelles	CRA-W	181	2n	A	West	BEL	K3	0.6215	K3.3	0.5718	0.3436	0.0349	0.6215	--	--	--	--	--	0.0591	0.3691	0.5718
CRAW-0558	Pomme Buchet	CRA-W	181	2n	-	West	BEL	K3	0.6215	K3.3	0.5718	0.3436	0.0349	0.6215	--	--	--	--	--	0.0591	0.3691	0.5718
CRAW-0959	Pomme des Ruelles	CRA-W	181	2n	-	West	BEL	K3	0.6215	K3.3	0.5718	0.3436	0.0349	0.6215	--	--	--	--	--	0.0591	0.3691	0.5718
CRAW-1409	Pomme Dujardin	CRA-W	181	2n	-	West	BEL	K3	0.6215	K3.3	0.5718	0.3436	0.0349	0.6215	--	--	--	--	--	0.0591	0.3691	0.5718
CRAW-0062	La Limbourgeoise	CRA-W	182	2n	A	West	Western Europe	K3	0.818	K3.3	0.8564	0.1388	0.0432	0.818	--	--	--	--	--	0.093	0.0506	0.8564
CRAW-1004	Charles Ross	CRA-W	182	2n	-	West	Western Europe	K3	0.818	K3.3	0.8564	0.1388	0.0432	0.818	--	--	--	--	--	0.093	0.0506	0.8564
X9122	Mignonnette	INRA	184	2n	A	West	FRA	K1	0.931	K1.3	0.7998	0.931	0.0315	0.0375	0.082	0.1182	0.7998	--	--	--	--	--
X9134	Vigne Royale	INRA	185	2n	A	West	FRA	K1	0.78	K1.1	0.4212	0.78	0.1908	0.0292	0.4212	0.4082	0.1707	--	--	--	--	--
X9085	Romarin	INRA	186	2n	A	West	FRA	K1	0.9028	K1.2	0.5473	0.9028	0.022	0.0752	0.2237	0.5473	0.229	--	--	--	--	--
CHE0670	Trierscher Weinapfel	FRUCTUS	187	2n	A	West	Western Europe	K1	0.8509	K1.1	0.7851	0.8509	0.027	0.122	0.7851	0.1244	0.0905	--	--	--	--	--
X4975	Pilette	INRA	190	2n	A	West	FRA	K3	0.4118	K3.3	0.8421	0.3122	0.2761	0.4118	--	--	--	--	--	0.1055	0.0524	0.8421
1948233	Rose Double	NFC-Read.	192	2n	A	West	FRA	K1	0.9547	K1.3	0.7537	0.9547	0.0182	0.0271	0.1203	0.126	0.7537	--	--	--	--	--
KGZ03	Kandil Kirgizskiy	KNAU	193	2n	A	--	USA	K3	0.9044	K3.2	0.9408	0.0295	0.0661	0.9044	--	--	--	--	--	0.036	0.9408	0.0232
CZ_LE_0410	Adamovské	RBIPH	195	2n	A	West	CZE	K3	0.8896	K3.3	0.8191	0.0318	0.0786	0.8896	--	--	--	--	--	0.1141	0.0668	0.8191
CZ_LF_0421	Libinské	RBIPH	195	2n	-	West	CZE	K3	0.8896	K3.3	0.8191	0.0318	0.0786	0.8896	--	--	--	--	--	0.1141	0.0668	0.8191
DCA_088	Annurca	UNIBO	197	2n	A	South	ITA	K3	0.562	K3.3	0.4498	0.3404	0.0976	0.562	--	--	--	--	--	0.4282	0.1219	0.4498
DCA_B07	Dama	UNIBO	198	2n	A	South	ITA	K1	0.9019	K1.1	0.4695	0.9019	0.0522	0.0459	0.4695	0.1729	0.3576	--	--	--	--	--
CRAW-0428	Cwastresse Double	CRA-W	199	3n	-	West	Western Europe	--	--	--	--	--	--	--	--	--	--	--	--	--	--	--
CRAW-1261	Ananas	CRA-W	199	3n	-	West	Western Europe	--	--	--	--	--	--	--	--	--	--	--	--	--	--	--
CZ_LG_0424	Gustavovo trvanlivé	RBIPH	200	2n	A	West	Western Europe	K1	0.4647	K1.1	0.9125	0.4647	0.2006	0.3348	0.9125	0.0382	0.0493	--	--	--	--	--
X0468	Franc Roseau du Valais	INRA	202	2n	A	West	CHE	K3	0.7181	K3.3	0.8345	0.146	0.1359	0.7181	--	--	--	--	--	0.0918	0.0737	0.8345
DCA_B68	Melo Ferro (PD)	UNIBO	202	2n	-	West	CHE	K3	0.7181	K3.3	0.8345	0.146	0.1359	0.7181	--	--	--	--	--	0.0918	0.0737	0.8345
1924009	Nanny	NFC-Read.	203	2n	A	West	GBR	K3	0.8089	K3.1	0.55	0.1801	0.011	0.8089	--	--	--	--	--	0.55	0.2061	0.2439
DCA_A17	Meraviglia Rigotti	UNIBO	204	2n	A	West	GBR	K3	0.8212	K3.2	0.905	0.014	0.1648	0.8212	--	--	--	--	--	0.0438	0.905	0.0512
X1212	Châtaignier	INRA	205	2n	A	West	FRA	K3	0.4393	K3.3	0.7892	0.3197	0.241	0.4393	--	--	--	--	--	0.0888	0.122	0.7892
X8199	Pomme de Glace	INRA	207	2n	A	West	FRA	K1	0.868	K1.2	0.7842	0.868	0.019	0.113	0.0473	0.7842	0.1685	--	--	--	--	--
CRAW-1048	Karin Schneider	CRA-W	210	2n	A	--	USA	K3	0.9217	K3.2	0.4537	0.0395	0.0388	0.9217	--	--	--	--	--	0.2217	0.4537	0.3246
X9202	Calville Rayée de Remperheim	INRA	211	2n	A	West	FRA	K3	0.8017	K3.3	0.7983	0.1645	0.0338	0.8017	--	--	--	--	--	0.0982	0.1035	0.7983
X0344	Bordes	INRA	216	2n	A	West	FRA	K1	0.8644	K1.2	0.5034	0.8644	0.0204	0.1152	0.4554	0.5034	0.0412	--	--	--	--	--
X8737	Reinette de Plouerc	INRA	218	2n	A	West	FRA	K1	0.7374	K1.1	0.781	0.7374	0.016	0.2466	0.781	0.1107	0.1083	--	--	--	--	--
BMN0007	Gar Zabala	UPNA	223	3n	-	West	FRA	--	--	--	--	--	--	--	--	--	--	--	--	--	--	--
DCA_B29	Pum Rosa	UNIBO	227	2n	A	South	ITA	K1	0.9562	K1.3	0.9292	0.9562	0.021	0.0228	0.0355	0.0353	0.9292	--	--	--	--	--
DCA_D56	Lavina	UNIBO	228	2n	A	South	ITA	K1	0.8935	K1.3	0.6187	0.8935	0.0784	0.0281	0.2938	0.0875	0.6187	--	--	--	--	--
X8237	Suzette	INRA	229	2n	A	West	FRA	K1	0.7623	K1.3	0.9461	0.7623	0.0509	0.1868	0.0278	0.0261	0.9461	--	--	--	--	--
CZ_BB_0466	Podzvičinské	RBIPH	231	2n	A	West	Western Europe	K3	0.8385	K3.3	0.7238	0.0295	0.132	0.8385	--	--	--	--	--	0.2332	0.043	0.7238
BAL146	Alice	SLU	233	2n	A	North+East	SWE	K2	0.7987	K2.2	0.5805	0.038	0.7987	0.1633	--	--	--	0.4195	0.5805	--	--	--
X9195	Taffetas Blanc	INRA	234	2n	A	West	DEU	K2	0.9021	K2.1	0.7509	0.0612	0.9021	0.0367	--	--	--	0.7509	0.2491	--	--	--
BAL027	Early Red Bird	SLU	236	2n	A	--	CAN	K2	0.9438	K2.2	0.8449	0.015	0.9438	0.0412	--	--	--	0.1551	0.8449	--	--	--
CZ_LH_0047	Libernáč vinický	RBIPH	237	3n	-	--	--	--	--	--	--	--	--	--	--	--	--	--	--	--	--	--
BAL160	Sylvia	SLU	238	2n	A	North+East	SWE	K2	0.6872	K2.2	0.7448	0.0132	0.6872	0.2996	--	--	--	0.2552	0.7448	--	--	--
BAL105	Suislepper	SLU	239	2n	A	North+East	North+East	K2	0.973	K2.1	0.8961	0.0129	0.973	0.0141	--	--	--	0.8961	0.1039	--	--	--
1957084	Canvada	NFC-Read.	241	2n	A	--	--	K3	0.9706	K3.1	0.8215	0.0181	0.0113	0.9706	--	--	--	--	--	0.8215	0.1341	0.0444
X2318	Jolyne	INRA	242	2n	A	West	FRA	K1	0.613	K1.1	0.5829	0.613	0.0676	0.3194	0.5829	0.0663	0.3508	--	--	--	--	--
X1853	Charles Ross	INRA	245	2n	A	West	GBR	K2	0.5969	K2.2	0.9419	0.0168	0.5969	0.3863	--	--	--	0.0581	0.9419	--	--	--
X4004	Yvette	INRA	246	2n	A	West	NLD	K3	0.9607	K3.2	0.9708	0.0153	0.024	0.9607	--	--	--	--	--	0.0157	0.9708	0.0135
CRAW-0808	Oury	CRA-W	248	2n	A	West	BEL	K3	0.9149	K3.3	0.9158	0.039	0.0461	0.9149	--	--	--	--	--	0.0388	0.0454	0.9158
CRAW-0827	Aventureuse	CRA-W	248	2n	-	West	BEL	K3	0.9149	K3.3	0.9158	0.039	0.0461	0.9149	--	--	--	--	--	0.0388	0.0454	0.9158
X8223	Platet	INRA	251	2n	A	West	FRA	K1	0.9537	K1.3	0.9145	0.9537	0.0232	0.0231	0.0454	0.0401	0.9145	--	--	--	--	--
BAL188	Odin	SLU	252	2n	A	West	NLD	K3	0.6596	K3.2	0.9503	0.0462	0.2942	0.6596	--	--	--	--	--	0.0258	0.9503	0.0239
X8713	Fenouillet de Ribours	INRA	255	2n	A	West	FRA	K3	0.9121	K3.3	0.8696	0.0585	0.0294	0.9121	--	--	--	--	--	0.105	0.0254	0.8696
CZ_GJ_0448	Medaille d´Or	RBIPH	256	2n	A	West	FRA	K3	0.6972	K3.3	0.7959	0.2258	0.077	0.6972	--	--	--	--	--	0.1048	0.0993	0.7959
X8381	Cagarlaou	INRA	258	2n	A	West	FRA	K3	0.8383	K3.1	0.6647	0.0721	0.0896	0.8383	--	--	--	--	--	0.6647	0.0915	0.2438
CRAW-0137	Leven Alma	CRA-W	260	3n	-	--	--	--	--	--	--	--	--	--	--	--	--	--	--	--	--	--
CRAW-0599	Evac	CRA-W	260	3n	-	--	--	--	--	--	--	--	--	--	--	--	--	--	--	--	--	--
CRAW-0993	Verte Comblin	CRA-W	260	3n	-	--	--	--	--	--	--	--	--	--	--	--	--	--	--	--	--	--
BAL084	Aport	SLU	260	3n	-	--	--	--	--	--	--	--	--	--	--	--	--	--	--	--	--	--
BMN0258	Libra Sagarra	UPNA	260	3n	-	--	--	--	--	--	--	--	--	--	--	--	--	--	--	--	--	--
CZ_GF_0485	Jaroslav Němec	RBIPH	261	2n	A	West	GBR	K2	0.523	K2.2	0.9146	0.0211	0.523	0.4559	--	--	--	0.0854	0.9146	--	--	--
1944005	Tewkesbury Baron	NFC-Read.	262	2n	A	West	GBR	K3	0.7516	K3.1	0.7611	0.175	0.0734	0.7516	--	--	--	--	--	0.7611	0.1931	0.0458
DCA_C21	Renetta di Grenoble	UNIBO	263	2n	A	South	ITA	K1	0.6856	K1.1	0.3779	0.6856	0.0391	0.2753	0.3779	0.2832	0.3389	--	--	--	--	--
CRAW-0885	Mosancelj	CRA-W	264	2n	A	West	Western Europe	K3	0.9045	K3.1	0.3649	0.0486	0.0469	0.9045	--	--	--	--	--	0.3649	0.2937	0.3415
X9237	Pomme d'Adam	INRA	266	2n	A	West	FRA	K1	0.5888	K1.3	0.6198	0.5888	0.113	0.2982	0.3234	0.0568	0.6198	--	--	--	--	--
X2596	Prima	INRA (recent)	267	2n	A	Recent	USA	K3	0.9532	K3.2	0.8877	0.012	0.0348	0.9532	--	--	--	--	--	0.059	0.8877	0.0533
CZ_BA_0451	Malinové sloupenské	RBIPH	268	2n	A	West	CZE	K2	0.886	K2.1	0.7335	0.0739	0.886	0.0401	--	--	--	0.7335	0.2665	--	--	--
CZ_BB_0420	Vrchlické malinové	RBIPH	268	2n	-	West	CZE	K2	0.886	K2.1	0.7335	0.0739	0.886	0.0401	--	--	--	0.7335	0.2665	--	--	--
CZ_LD_0044	Malináč Vrchlického	RBIPH	268	2n	-	West	CZE	K2	0.886	K2.1	0.7335	0.0739	0.886	0.0401	--	--	--	0.7335	0.2665	--	--	--
CZ_LD_0421	Boháčovo	RBIPH	268	2n	-	West	CZE	K2	0.886	K2.1	0.7335	0.0739	0.886	0.0401	--	--	--	0.7335	0.2665	--	--	--
CZ_GF_0451	Hibernal Apple	RBIPH	269	3n	-	North+East	RUS	--	--	--	--	--	--	--	--	--	--	--	--	--	--	--
BAL184	Hibernal	SLU	269	3n	-	North+East	RUS	--	--	--	--	--	--	--	--	--	--	--	--	--	--	--
X8697	Belle Flavoise	INRA	270	2n	A	West	FRA	K2	0.3554	K2.1	0.8338	0.3223	0.3554	0.3222	--	--	--	0.8338	0.1662	--	--	--
X6471	Api Noir	INRA	271	2n	A	West	FRA	K1	0.9424	K1.3	0.6306	0.9424	0.028	0.0296	0.244	0.1254	0.6306	--	--	--	--	--
X0849	Patul	INRA	273	2n	A	West	ROU	K1	0.7316	K1.1	0.4355	0.7316	0.2466	0.0218	0.4355	0.1515	0.413	--	--	--	--	--
X1856	Freyberg	INRA (recent)	274	2n	A	Recent	NZL	K3	0.9668	K3.2	0.9671	0.0142	0.019	0.9668	--	--	--	--	--	0.0183	0.9671	0.0146
CZ_BE_0429	Hornolužické muškátové	RBIPH	277	2n	A	West	Western Europe	K3	0.9402	K3.1	0.7612	0.0268	0.033	0.9402	--	--	--	--	--	0.7612	0.1676	0.0712
CZ_GG_0420	Lužická muškátová reneta	RBIPH	277	2n	-	West	Western Europe	K3	0.9402	K3.1	0.7612	0.0268	0.033	0.9402	--	--	--	--	--	0.7612	0.1676	0.0712
DCA_L03	Ros del Pover	UNIBO	279	2n	A	South	ITA	K3	0.6481	K3.1	0.7519	0.3115	0.0404	0.6481	--	--	--	--	--	0.7519	0.0522	0.1959
X2737	George Cave	INRA	280	2n	A	West	GBR	K3	0.8659	K3.2	0.7062	0.0181	0.116	0.8659	--	--	--	--	--	0.1945	0.7062	0.0993
CRAW-0281	Brownlee's Russet	CRA-W	281	2n	A	West	GBR	K3	0.965	K3.1	0.5494	0.019	0.016	0.965	--	--	--	--	--	0.5494	0.2245	0.2261
X8247	Reinette de Seguin	INRA	283	2n	A	West	FRA	K3	0.948	K3.3	0.9435	0.037	0.015	0.948	--	--	--	--	--	0.0347	0.0218	0.9435
BAL151	Katja	SLU	286	2n	A	North+East	SWE	K2	0.5433	K2.2	0.9382	0.02	0.5433	0.4367	--	--	--	0.0618	0.9382	--	--	--
X9391	Coing du Cantal	INRA	288	2n	A	West	FRA	K1	0.7051	K1.2	0.5523	0.7051	0.0257	0.2692	0.0612	0.5523	0.3865	--	--	--	--	--
CZ_GF_0467	Chelmsfordské	RBIPH	290	2n	A	West	GBR	K3	0.9402	K3.1	0.8892	0.0422	0.0176	0.9402	--	--	--	--	--	0.8892	0.0786	0.0322
CZ_GF_0457	Hawthordenské	RBIPH	291	2n	A	West	GBR	K3	0.8236	K3.1	0.8619	0.0298	0.1466	0.8236	--	--	--	--	--	0.8619	0.0619	0.0762
CRAW-0120	Zoete Aagt	CRA-W	293	3n	-	West	NLD	--	--	--	--	--	--	--	--	--	--	--	--	--	--	--
CRAW-0013	Reinette Blanche du Canada	CRA-W	294	3n	-	--	--	--	--	--	--	--	--	--	--	--	--	--	--	--	--	--
BMZ044	Reineta Blanca del Canada	EEAD	294	3n	-	--	--	--	--	--	--	--	--	--	--	--	--	--	--	--	--	--
CZ_GQ_0491	Smiřické vzácné	RBIPH	295	3n	-	--	--	--	--	--	--	--	--	--	--	--	--	--	--	--	--	--
CRAW-1427	Pomme Brick N° 1	CRA-W	297	3n	-	--	--	--	--	--	--	--	--	--	--	--	--	--	--	--	--	--
FRA0827	Vernajoux	INRA	298	2n	A	West	FRA	K1	0.9008	K1.3	0.9255	0.9008	0.0542	0.045	0.0449	0.0296	0.9255	--	--	--	--	--
X8389	De Vendu L'Évêque	INRA	300	2n	A	West	FRA	K3	0.6705	K3.3	0.91	0.1749	0.1546	0.6705	--	--	--	--	--	0.0629	0.0271	0.91
CZ_GF_0461	Hedvábné pozděkvěté	RBIPH	301	2n	A	West	DEU	K1	0.8151	K1.1	0.6183	0.8151	0.0339	0.151	0.6183	0.2971	0.0846	--	--	--	--	--
CRAW-0019	Fameuse	CRA-W	303	2n	A	West	FRA	K1	0.4746	K1.3	0.7016	0.4746	0.1205	0.405	0.2506	0.0478	0.7016	--	--	--	--	--
CZ_GJ_0440	Míšeň jaroměřská červená	RBIPH	304	2n	A	West	CZE	K3	0.6002	K3.3	0.4988	0.1329	0.2669	0.6002	--	--	--	--	--	0.4065	0.0947	0.4988
X8693	Bébé Rose	INRA	306	2n	A	West	FRA	K1	0.9453	K1.3	0.683	0.9453	0.019	0.0357	0.284	0.033	0.683	--	--	--	--	--
X2316	Rouge de Claron	INRA	307	2n	A	West	FRA	K1	0.7617	K1.1	0.8821	0.7617	0.0809	0.1574	0.8821	0.051	0.0669	--	--	--	--	--
BAL195	Åkerö	SLU	308	2n	A	North+East	SWE	K2	0.9286	K2.1	0.938	0.02	0.9286	0.0514	--	--	--	0.938	0.062	--	--	--
X8703	Calville de Doue	INRA	312	2n	A	West	Western Europe	K3	0.8142	K3.3	0.386	0.1627	0.023	0.8142	--	--	--	--	--	0.3177	0.2964	0.386
X9437	Gewurtzluiken	INRA	315	2n	A	West	DEU	K1	0.4858	K1.1	0.8947	0.4858	0.3692	0.145	0.8947	0.0445	0.0608	--	--	--	--	--
X8743	Reinette Van Berk's	INRA	316	2n	A	West	FRA	K3	0.9165	K3.3	0.8366	0.0527	0.0308	0.9165	--	--	--	--	--	0.1111	0.0523	0.8366
CRAW-0001	Marie-Joseph d'Othée	CRA-W	317	2n	A	West	BEL	K3	0.9088	K3.3	0.9104	0.0599	0.0313	0.9088	--	--	--	--	--	0.06	0.0296	0.9104
CRAW-0785	Jésuite Falso (False)	CRA-W	317	2n	-	West	BEL	K3	0.9088	K3.3	0.9104	0.0599	0.0313	0.9088	--	--	--	--	--	0.06	0.0296	0.9104
X3049	Fuji	INRA (recent)	318	2n	A	Recent	JPN	K3	0.9114	K3.2	0.5604	0.0652	0.0234	0.9114	--	--	--	--	--	0.1459	0.5604	0.2937
CRAW-1390	Pomme Dumont (False) (True: MM111)	CRA-W	320	2n	E (Rs)	West	GBR	--	--	--	--	--	--	--	--	--	--	--	--	--	--	--
BMN0257	Goicoetxe (False) (True: MM111)	UPNA	320	2n	E (Rs)	West	GBR	--	--	--	--	--	--	--	--	--	--	--	--	--	--	--
DCA_I80	Rus d' Muslot	UNIBO	321	2n	A	--	--	K3	0.7401	K3.3	0.8233	0.2162	0.0437	0.7401	--	--	--	--	--	0.1515	0.0252	0.8233
X2428	Bec d'Oie	INRA	323	2n	A	West	FRA	K3	0.805	K3.1	0.9041	0.179	0.016	0.805	--	--	--	--	--	0.9041	0.0345	0.0614
1946088	Winter Marigold	NFC-Read.	324	2n	A	West	GBR	K3	0.7955	K3.3	0.8498	0.1736	0.0309	0.7955	--	--	--	--	--	0.0754	0.0748	0.8498
X8972	Merveille de Vitry	INRA	326	2n	A	West	Western Europe	K3	0.8653	K3.3	0.8735	0.108	0.0267	0.8653	--	--	--	--	--	0.1042	0.0223	0.8735
DCA_090	Abbondanza	UNIBO	327	2n	A	South	ITA	K3	0.5	K3.3	0.5752	0.4429	0.0571	0.5	--	--	--	--	--	0.2981	0.1267	0.5752
X8203	Anisha Hosta	INRA	328	2n	A	West	FRA	K1	0.5333	K1.2	0.7319	0.5333	0.0277	0.439	0.1653	0.7319	0.1028	--	--	--	--	--
BMN0237	Narcue-01	UPNA	328	2n	-	West	FRA	K1	0.5333	K1.2	0.7319	0.5333	0.0277	0.439	0.1653	0.7319	0.1028	--	--	--	--	--
X6712	Delorgue	INRA (recent)	329	2n	A	Recent	FRA	K3	0.5738	K3.2	0.8033	0.012	0.4142	0.5738	--	--	--	--	--	0.0791	0.8033	0.1176
DCA_E72	Gelato Cola	UNIBO	330	2n	A	South	ITA	K1	0.9602	K1.3	0.5036	0.9602	0.0172	0.0226	0.0332	0.4632	0.5036	--	--	--	--	--
X8200	Negu Sagarra	INRA	331	2n	A	West	FRA	K3	0.449	K3.3	0.6399	0.3703	0.1808	0.449	--	--	--	--	--	0.2719	0.0882	0.6399
X8409	Reinette de Maurs	INRA	332	2n	A	West	FRA	K3	0.9019	K3.1	0.5991	0.0419	0.0562	0.9019	--	--	--	--	--	0.5991	0.103	0.2979
DCA_A92	Calvilla Rossa	UNIBO	333	2n	A	South	ITA	K3	0.9658	K3.1	0.7426	0.0142	0.02	0.9658	--	--	--	--	--	0.7426	0.095	0.1625
X1115	Rome Beauty	INRA (std)	334	2n	A	Standard	USA	K3	0.9575	K3.1	0.8657	0.023	0.0195	0.9575	--	--	--	--	--	0.8657	0.0852	0.0491
DCA_H06	Mela Sassa d'Inverno (True: Rome Beauty)	UNIBO (std)	334	2n	-	--	USA	K3	0.9575	K3.1	0.8657	0.023	0.0195	0.9575	--	--	--	--	--	0.8657	0.0852	0.0491
ESP10	Rome Beauty	UPNA (std)	334	2n	-	--	USA	K3	0.9575	K3.1	0.8657	0.023	0.0195	0.9575	--	--	--	--	--	0.8657	0.0852	0.0491
X8380	Cabusse	INRA	338	2n	A	West	FRA	K1	0.5135	K1.2	0.5041	0.5135	0.027	0.4595	0.2566	0.5041	0.2393	--	--	--	--	--
ESP09	Jerseymac	EEAD	339	2n	-	--	USA	K2	0.8891	K2.1	0.5632	0.0328	0.8891	0.0781	--	--	--	0.5632	0.4368	--	--	--
MRFL023	San Antonio	UDL	339	2n	A	--	USA	K2	0.8891	K2.1	0.5632	0.0328	0.8891	0.0781	--	--	--	0.5632	0.4368	--	--	--
X9252	Cabarelle	INRA	340	2n	A	West	Western Europe	K3	0.9551	K3.1	0.5246	0.0319	0.013	0.9551	--	--	--	--	--	0.5246	0.3526	0.1228
CRAW-1360	Kerry Pippin	CRA-W	341	2n	A	West	IRL	K3	0.9498	K3.1	0.829	0.023	0.0272	0.9498	--	--	--	--	--	0.829	0.1349	0.0361
X8386	Charlot	INRA	342	2n	A	West	FRA	K3	0.8943	K3.1	0.8464	0.0878	0.0179	0.8943	--	--	--	--	--	0.8464	0.1207	0.0329
DCA_075	Appia (RT)	UNIBO	343	2n	A	South	ITA	K1	0.7171	K1.2	0.5506	0.7171	0.2568	0.0261	0.0933	0.5506	0.3561	--	--	--	--	--
CZ_GO_0414	Karmelitská reneta	RBIPH	344	2n	A	West	Western Europe	K3	0.9586	K3.1	0.8697	0.0241	0.0173	0.9586	--	--	--	--	--	0.8697	0.0965	0.0338
CZ_GO_0486	Mikulášovo	RBIPH	344	2n	-	West	Western Europe	K3	0.9586	K3.1	0.8697	0.0241	0.0173	0.9586	--	--	--	--	--	0.8697	0.0965	0.0338
BAL068	Skovfoged	SLU	345	2n	A	North+East	DNK	K3	0.8253	K3.3	0.8502	0.1483	0.0264	0.8253	--	--	--	--	--	0.1006	0.0492	0.8502
DCA_I47	Madama	UNIBO	347	2n	A	South	ITA	K3	0.5186	K3.3	0.563	0.3784	0.103	0.5186	--	--	--	--	--	0.3768	0.0602	0.563
DCA_E11	Lazzeruola	UNIBO	350	2n	A	West	FRA	K3	0.538	K3.1	0.8171	0.448	0.014	0.538	--	--	--	--	--	0.8171	0.0896	0.0932
X8699	Belle-Fleur de Saint-Benoit	INRA	352	2n	A	West	FRA	K3	0.526	K3.1	0.5355	0.3976	0.0764	0.526	--	--	--	--	--	0.5355	0.1049	0.3597
X8749	Rouget de Born	INRA	353	2n	A	West	FRA	K3	0.916	K3.1	0.8423	0.0694	0.0146	0.916	--	--	--	--	--	0.8423	0.1199	0.0378
1957246	Mabbott's Pearmain	NFC-Read.	355	2n	A	West	GBR	K3	0.9662	K3.1	0.9276	0.016	0.0178	0.9662	--	--	--	--	--	0.9276	0.0484	0.024
X8405	Nonpareil	INRA	357	2n	A	West	FRA	K3	0.9599	K3.2	0.883	0.0175	0.0226	0.9599	--	--	--	--	--	0.0888	0.883	0.0282
CRAW-0987	Winston	CRA-W	360	2n	A	West	GBR	K3	0.9635	K3.2	0.9405	0.0164	0.0201	0.9635	--	--	--	--	--	0.0415	0.9405	0.018
CRAW-1386	Winston	CRA-W	360	2n	-	West	GBR	K3	0.9635	K3.2	0.9405	0.0164	0.0201	0.9635	--	--	--	--	--	0.0415	0.9405	0.018
DCA_I05	Mele Ubriache	UNIBO	361	2n	A	West	FRA	K3	0.9648	K3.1	0.91	0.0223	0.0129	0.9648	--	--	--	--	--	0.91	0.072	0.018
CRAW-0186	Dorée de Tournai	CRA-W	362	2n	A	West	BEL	K3	0.9534	K3.1	0.9464	0.0251	0.0215	0.9534	--	--	--	--	--	0.9464	0.0269	0.0267
X8710	Clarinette	INRA	363	2n	A	West	Western Europe	K3	0.8396	K3.1	0.7826	0.1052	0.0552	0.8396	--	--	--	--	--	0.7826	0.1003	0.1171
CRAW-0138	Eneerd	CRA-W	365	2n	A	West	Western Europe	K3	0.975	K3.1	0.821	0.014	0.011	0.975	--	--	--	--	--	0.821	0.1281	0.0509
DCA_047	Rosso di Agosto	UNIBO	366	2n	A	--	USA	K2	0.6177	K2.1	0.5983	0.0415	0.6177	0.3408	--	--	--	0.5983	0.4017	--	--	--
X3885	Clos Renaux	INRA (cider)	367	2n	A	Cider	FRA	K3	0.7198	K3.3	0.8452	0.2055	0.0748	0.7198	--	--	--	--	--	0.1028	0.052	0.8452
X6552	Pilot	INRA (recent)	368	2n	A	Recent	DEU	K3	0.8974	K3.2	0.8885	0.026	0.0766	0.8974	--	--	--	--	--	0.0846	0.8885	0.0269
BMN0106	Manzana de la India	UPNA	369	3n	-	West	Western Europe	--	--	--	--	--	--	--	--	--	--	--	--	--	--	--
BAL191	Pigeon	SLU	373	2n	A	North+East	DNK	K3	0.9362	K3.3	0.9252	0.0219	0.0419	0.9362	--	--	--	--	--	0.0315	0.0433	0.9252
X2317	Racine	INRA	374	2n	A	West	FRA	K3	0.5042	K3.3	0.9213	0.4133	0.0825	0.5042	--	--	--	--	--	0.0575	0.0212	0.9213
CRAW-0700	Pomme Tordu Speleers	CRA-W	376	3n	-	--	--	--	--	--	--	--	--	--	--	--	--	--	--	--	--	--
CRAW-0930	Reinette d'Amérique	CRA-W	376	3n	-	--	--	--	--	--	--	--	--	--	--	--	--	--	--	--	--	--
CRAW-1094	Reinette de Normandie	CRA-W	376	3n	-	--	--	--	--	--	--	--	--	--	--	--	--	--	--	--	--	--
DCA_L68	Melo Randazzo	UNIBO	376	3n	-	--	--	--	--	--	--	--	--	--	--	--	--	--	--	--	--	--
BMN0307	Reineta del Camino	UPNA	376	3n	-	--	--	--	--	--	--	--	--	--	--	--	--	--	--	--	--	--
X2322	Friandise	INRA	378	2n	A	West	NLD	K3	0.9467	K3.3	0.9077	0.0222	0.0311	0.9467	--	--	--	--	--	0.0411	0.0512	0.9077
KRAS105	Abundant (Abondance in France)	MOSVIR	379	2n	A	West	FRA	K3	0.9065	K3.1	0.9318	0.0775	0.016	0.9065	--	--	--	--	--	0.9318	0.0305	0.0377
DCA_H32	Panaia	UNIBO	381	3n	-	--	--	--	--	--	--	--	--	--	--	--	--	--	--	--	--	--
BMN0100	Calvilla Roja	UPNA	382	2n	A	West	FRA	K2	0.4952	K2.2	0.8287	0.4158	0.4952	0.089	--	--	--	0.1713	0.8287	--	--	--
X5014	Avrolles	INRA (cider)	385	2n	A	Cider	FRA	K3	0.6248	K3.3	0.8423	0.1245	0.2507	0.6248	--	--	--	--	--	0.1188	0.039	0.8423
DCA_F86	Mela Tellina	UNIBO	386	2n	A	South	ITA	K1	0.962	K1.1	0.6955	0.962	0.017	0.021	0.6955	0.1171	0.1874	--	--	--	--	--
X9179	Belle de Tours	INRA	388	2n	A	West	FRA	K3	0.79	K3.1	0.8755	0.1506	0.0594	0.79	--	--	--	--	--	0.8755	0.0284	0.0961
X8242	Vigneronne	INRA	391	2n	A	West	FRA	K1	0.6669	K1.1	0.644	0.6669	0.1304	0.2027	0.644	0.0801	0.2759	--	--	--	--	--
DCA_I35	Piatlin	UNIBO	392	3n	-	--	--	--	--	--	--	--	--	--	--	--	--	--	--	--	--	--
X8379	Boucasse de Bres	INRA	395	2n	A	West	FRA	K1	0.9461	K1.3	0.8754	0.9461	0.0178	0.0361	0.0949	0.0297	0.8754	--	--	--	--	--
DCA_G23	Mela Cerina	UNIBO	396	2n	A	South	ITA	K1	0.9739	K1.3	0.887	0.9739	0.011	0.0151	0.029	0.084	0.887	--	--	--	--	--
DCA_E52	Decio	UNIBO	397	2n	A	South	ITA	K1	0.975	K1.3	0.8543	0.975	0.011	0.014	0.1026	0.0431	0.8543	--	--	--	--	--
DCA_097	Paoluccia (LT)	UNIBO	398	2n	A	South	ITA	K1	0.965	K1.3	0.8942	0.965	0.015	0.02	0.0356	0.0702	0.8942	--	--	--	--	--
X4616	Trélage	INRA	401	2n	A	West	FRA	K1	0.6943	K1.1	0.666	0.6943	0.054	0.2517	0.666	0.105	0.2291	--	--	--	--	--
DCA_H14	Mela Maggiaiola	UNIBO	402	2n	A	South	ITA	K1	0.5376	K1.1	0.6106	0.5376	0.4351	0.0273	0.6106	0.0278	0.3616	--	--	--	--	--
DCA_063	Mele Agre	UNIBO	403	2n	A	South	ITA	K1	0.7642	K1.1	0.4715	0.7642	0.2182	0.0176	0.4715	0.0605	0.468	--	--	--	--	--
X8229	Petit Api	INRA	404	2n	A	West	FRA	K1	0.974	K1.3	0.8968	0.974	0.015	0.011	0.025	0.0782	0.8968	--	--	--	--	--
X8731	Reinette d'Anthezieux	INRA	405	2n	A	West	FRA	K1	0.9561	K1.3	0.7803	0.9561	0.0214	0.0225	0.1516	0.0681	0.7803	--	--	--	--	--
DCA_033	Rous d'Borsetta	UNIBO	406	2n	A	South	ITA	K1	0.9424	K1.1	0.4936	0.9424	0.0365	0.0211	0.4936	0.0998	0.4065	--	--	--	--	--
DCA_F38	Pomella Verde Brisca	UNIBO	407	3n	-	--	--	--	--	--	--	--	--	--	--	--	--	--	--	--	--	--
DCA_A56	Francesca (MI)	UNIBO	408	2n	A	South	ITA	K1	0.9573	K1.3	0.5567	0.9573	0.024	0.0187	0.2251	0.2182	0.5567	--	--	--	--	--
DCA_C53	Campanino (TN)	UNIBO	409	2n	A	South	ITA	K1	0.9689	K1.3	0.9361	0.9689	0.0131	0.018	0.029	0.0349	0.9361	--	--	--	--	--
DCA_F05	Morello	UNIBO	410	2n	A	South	ITA	K1	0.972	K1.3	0.9216	0.972	0.014	0.014	0.0434	0.035	0.9216	--	--	--	--	--
DCA_E57	Durello di Forli'	UNIBO	411	2n	A	South	ITA	K1	0.9428	K1.3	0.8682	0.9428	0.024	0.0332	0.0369	0.0949	0.8682	--	--	--	--	--
X9118	Riot	INRA	412	2n	A	West	FRA	K1	0.8346	K1.3	0.7043	0.8346	0.0639	0.1015	0.1683	0.1275	0.7043	--	--	--	--	--
X0596	Pomme Lagourgue	INRA	414	2n	A	West	FRA	K1	0.9607	K1.3	0.7738	0.9607	0.0187	0.0206	0.0846	0.1416	0.7738	--	--	--	--	--
DCA_C88	Baccalarisca	UNIBO	415	2n	A	South	ITA	K1	0.9164	K1.3	0.4585	0.9164	0.018	0.0656	0.0914	0.4501	0.4585	--	--	--	--	--
DCA_D90	Appiccadorza	UNIBO	415	2n	-	South	ITA	K1	0.9164	K1.3	0.4585	0.9164	0.018	0.0656	0.0914	0.4501	0.4585	--	--	--	--	--
X8256	De Bonde	INRA	416	2n	A	West	FRA	K1	0.923	K1.3	0.9592	0.923	0.015	0.062	0.0198	0.021	0.9592	--	--	--	--	--
DCA_013	Catalina	UNIBO	417	2n	A	South	ITA	K1	0.8717	K1.1	0.6728	0.8717	0.1014	0.0269	0.6728	0.0481	0.2791	--	--	--	--	--
X2953	Rose Douce	INRA	420	2n	A	West	FRA	K1	0.9777	K1.3	0.784	0.9777	0.0113	0.011	0.0211	0.1949	0.784	--	--	--	--	--
DCA_076	Mela Tosta	UNIBO	422	2n	A	South	ITA	K1	0.962	K1.3	0.8584	0.962	0.016	0.022	0.0877	0.0539	0.8584	--	--	--	--	--
X8692	Barraude	INRA	424	2n	A	West	FRA	K1	0.824	K1.3	0.7578	0.824	0.0294	0.1466	0.1267	0.1155	0.7578	--	--	--	--	--
X9097	Reinette Rouillante	INRA	425	2n	A	West	FRA	K1	0.9348	K1.3	0.9373	0.9348	0.017	0.0482	0.0229	0.0398	0.9373	--	--	--	--	--
X8746	Rose Rouge	INRA	428	2n	A	West	FRA	K1	0.9456	K1.3	0.7848	0.9456	0.018	0.0364	0.085	0.1302	0.7848	--	--	--	--	--
X9419	Cannelle Blanche	INRA	429	2n	A	West	FRA	K1	0.9124	K1.3	0.9399	0.9124	0.0163	0.0713	0.0222	0.0379	0.9399	--	--	--	--	--
X1650	Pomme à Côtes	INRA	430	2n	A	West	FRA	K1	0.9081	K1.3	0.935	0.9081	0.0236	0.0683	0.03	0.035	0.935	--	--	--	--	--
X8393	Grosse Mignonette d'Herbassy	INRA	431	2n	A	West	FRA	K1	0.9563	K1.3	0.8851	0.9563	0.022	0.0217	0.0851	0.0298	0.8851	--	--	--	--	--
X9113	Rose Panachée	INRA	432	2n	A	West	FRA	K1	0.9547	K1.3	0.8314	0.9547	0.024	0.0213	0.0736	0.095	0.8314	--	--	--	--	--
X8724	Pomme Crotte	INRA	433	2n	A	West	FRA	K1	0.6408	K1.3	0.9297	0.6408	0.0207	0.3385	0.0368	0.0335	0.9297	--	--	--	--	--
DCA_D28	Renetta Grigia di Torriana	UNIBO	435	2n	A	South	ITA	K1	0.4894	K1.3	0.5319	0.4894	0.0359	0.4747	0.3963	0.0718	0.5319	--	--	--	--	--
DCA_032	Rous Giaiet	UNIBO	441	2n	A	South	ITA	K1	0.9598	K1.3	0.5054	0.9598	0.0182	0.022	0.4089	0.0857	0.5054	--	--	--	--	--
X3874	Sébin Blanc	INRA (cider)	443	2n	A	Cider	FRA	K3	0.7176	K3.3	0.924	0.2498	0.0326	0.7176	--	--	--	--	--	0.0487	0.0273	0.924
BAL059	Pirja	SLU	444	2n	A	North+East	FIN	K2	0.977	K2.1	0.928	0.011	0.977	0.012	--	--	--	0.928	0.072	--	--	--
DCA_E82	Violetta	UNIBO	445	2n	A	South	ITA	K1	0.9423	K1.3	0.5706	0.9423	0.0349	0.0228	0.3576	0.0718	0.5706	--	--	--	--	--
MRFL034	Balaguer Flix - 1	UDL	447	2n	A	--	USA	K3	0.8036	K3.3	0.4942	0.1038	0.0925	0.8036	--	--	--	--	--	0.1035	0.4024	0.4942
Delicious	Red Delicious	INRA (std)	448	2n	A	Standard	USA	K3	0.8	K3.2	0.6847	0.1659	0.0341	0.8	--	--	--	--	--	0.0609	0.6847	0.2544
DCA_L61	Pum Rugin (True: Red Delicious)	UNIBO (std)	448	2n	-	Standard	USA	K3	0.8	K3.2	0.6847	0.1659	0.0341	0.8	--	--	--	--	--	0.0609	0.6847	0.2544
ESP18	Red Delicious	UPNA (std)	448	2n	-	Standard	USA	K3	0.8	K3.2	0.6847	0.1659	0.0341	0.8	--	--	--	--	--	0.0609	0.6847	0.2544
X8750	Ulmer Reinette	INRA	449	2n	A	West	DEU	K2	0.8892	K2.2	0.8789	0.024	0.8892	0.0868	--	--	--	0.1211	0.8789	--	--	--
CZ_GG_0442	Malinové holovouské	RBIPH	452	2n	A	West	CZE	K3	0.4833	K3.1	0.4446	0.0759	0.4409	0.4833	--	--	--	--	--	0.4446	0.236	0.3195
CHE1275	Zucchina	FRUCTUS	455	2n	-	South	ITA	K1	0.894	K1.1	0.5338	0.894	0.0265	0.0795	0.5338	0.031	0.4352	--	--	--	--	--
DCA_E20	Pum Salam	UNIBO	455	2n	A	South	ITA	K1	0.894	K1.1	0.5338	0.894	0.0265	0.0795	0.5338	0.031	0.4352	--	--	--	--	--
X8718	Gazerau	INRA	457	2n	A	West	Western Europe	K3	0.9171	K3.3	0.6617	0.0562	0.0267	0.9171	--	--	--	--	--	0.2747	0.0636	0.6617
X8236	Saint Michel	INRA	458	2n	A	West	FRA	K1	0.8809	K1.2	0.6239	0.8809	0.0371	0.082	0.0996	0.6239	0.2765	--	--	--	--	--
X8934	Beurrière	INRA	459	2n	A	West	FRA	K1	0.8847	K1.2	0.7509	0.8847	0.0184	0.0969	0.1895	0.7509	0.0596	--	--	--	--	--
CRAW-0088	Eijsdener Klumpke	CRA-W	461	2n	A	West	NLD	K3	0.9435	K3.3	0.8413	0.021	0.0355	0.9435	--	--	--	--	--	0.063	0.0957	0.8413
CRAW-0217	Sabot d'Eijsden Rouge	CRA-W	461	2n	-	West	NLD	K3	0.9435	K3.3	0.8413	0.021	0.0355	0.9435	--	--	--	--	--	0.063	0.0957	0.8413
CRAW-0280	Pomme Tardive Houtier	CRA-W	461	2n	-	West	NLD	K3	0.9435	K3.3	0.8413	0.021	0.0355	0.9435	--	--	--	--	--	0.063	0.0957	0.8413
CRAW-0884	Malus Krivopelj	CRA-W	461	2n	-	West	NLD	K3	0.9435	K3.3	0.8413	0.021	0.0355	0.9435	--	--	--	--	--	0.063	0.0957	0.8413
BAL158	Stenkyrke	SLU	463	2n	A	North+East	SWE	K3	0.8791	K3.3	0.6774	0.0351	0.0858	0.8791	--	--	--	--	--	0.2127	0.1099	0.6774
BAL178	Rosendals Vår	SLU	463	2n	-	North+East	SWE	K3	0.8791	K3.3	0.6774	0.0351	0.0858	0.8791	--	--	--	--	--	0.2127	0.1099	0.6774
X0960	Pomme Noire	INRA	464	2n	A	West	FRA	K3	0.8898	K3.1	0.7281	0.059	0.0512	0.8898	--	--	--	--	--	0.7281	0.1062	0.1657
DCA_005	Spitzlederer	UNIBO	465	2n	A	South	ITA	K1	0.9489	K1.3	0.4438	0.9489	0.0231	0.028	0.1645	0.3916	0.4438	--	--	--	--	--
X8226	Vedette du Béarn	INRA	466	2n	A	West	FRA	K1	0.7839	K1.1	0.5031	0.7839	0.1468	0.0694	0.5031	0.4029	0.094	--	--	--	--	--
CRAW-0266	Stark Earliest	CRA-W	468	2n	A	--	USA	K3	0.6377	K3.1	0.5511	0.147	0.2153	0.6377	--	--	--	--	--	0.5511	0.0525	0.3964
CRAW-1104	Pomme d'Août Rouge	CRA-W	468	2n	-	--	USA	K3	0.6377	K3.1	0.5511	0.147	0.2153	0.6377	--	--	--	--	--	0.5511	0.0525	0.3964
X8414	Rouget	INRA	472	2n	A	West	FRA	K1	0.5144	K1.1	0.6013	0.5144	0.0607	0.4249	0.6013	0.3423	0.0564	--	--	--	--	--
1929029	Broad-Eyed Pippin (of Bultitude)	NFC-Read.	473	2n	A	West	GBR	K3	0.9066	K3.3	0.6842	0.0722	0.0212	0.9066	--	--	--	--	--	0.2608	0.055	0.6842
X8212	Elizon	INRA	474	2n	A	West	FRA	K1	0.728	K1.1	0.7264	0.728	0.0416	0.2303	0.7264	0.178	0.0956	--	--	--	--	--
CRAW-0207	Gris Braibant	CRA-W	478	3n	-	--	--	--	--	--	--	--	--	--	--	--	--	--	--	--	--	--
CRAW-0715	Royale Coquette	CRA-W	478	3n	-	--	--	--	--	--	--	--	--	--	--	--	--	--	--	--	--	--
CRAW-0903-3	Reinette Etoilee Jaune	CRA-W	478	3n	-	--	--	--	--	--	--	--	--	--	--	--	--	--	--	--	--	--
CZ_GO_0416	Kožená reneta zimní	RBIPH	478	3n	-	--	--	--	--	--	--	--	--	--	--	--	--	--	--	--	--	--
BMN0239	Viloria-02	UPNA	479	2n	A	--	USA	K3	0.8367	K3.3	0.6251	0.0726	0.0907	0.8367	--	--	--	--	--	0.2042	0.1706	0.6251
X9250	Louquotte	INRA	480	2n	A	West	FRA	K1	0.3934	K1.1	0.9131	0.3934	0.3043	0.3023	0.9131	0.0548	0.0321	--	--	--	--	--
X9433	Maiapfel	INRA	481	2n	A	West	FRA	K3	0.5061	K3.3	0.8716	0.4334	0.0605	0.5061	--	--	--	--	--	0.0876	0.0408	0.8716
MRFL001	Gigant Lard - 1	UDL	482	3n	-	--	--	--	--	--	--	--	--	--	--	--	--	--	--	--	--	--
DCA_C58	San Giovanni (MO)	UNIBO	482	3n	-	--	--	--	--	--	--	--	--	--	--	--	--	--	--	--	--	--
BAL082	Snövit	SLU	483	2n	A	North+East	SWE	K2	0.935	K2.1	0.69	0.028	0.935	0.037	--	--	--	0.69	0.31	--	--	--
BAL156	Ringstad	SLU	487	2n	A	North+East	SWE	K2	0.4866	K2.1	0.8416	0.078	0.4866	0.4355	--	--	--	0.8416	0.1584	--	--	--
CRAW-0057	La Paix	CRA-W	488	2n	-	--	USA	K3	0.9383	K3.1	0.6573	0.0457	0.016	0.9383	--	--	--	--	--	0.6573	0.0742	0.2685
CRAW-0913	Pomme du Labbé	CRA-W	488	2n	-	--	USA	K3	0.9383	K3.1	0.6573	0.0457	0.016	0.9383	--	--	--	--	--	0.6573	0.0742	0.2685
X6920	La Paix	INRA	488	2n	A	--	USA	K3	0.9383	K3.1	0.6573	0.0457	0.016	0.9383	--	--	--	--	--	0.6573	0.0742	0.2685
CZ_GG_0444	Matčino	RBIPH	488	2n	-	--	USA	K3	0.9383	K3.1	0.6573	0.0457	0.016	0.9383	--	--	--	--	--	0.6573	0.0742	0.2685
1944004	Venus Pippin	NFC-Read.	489	2n	A	West	GBR	K3	0.7594	K3.1	0.3821	0.1356	0.105	0.7594	--	--	--	--	--	0.3821	0.2384	0.3795
CZ_GL_0472	Bramleyovo červené	RBIPH	490	2n	A	West	GBR	K3	0.8272	K3.2	0.5206	0.025	0.1478	0.8272	--	--	--	--	--	0.2799	0.5206	0.1995
X8411	Reinette Sanguine du Rhin	INRA	491	2n	A	West	DEU	K3	0.5787	K3.3	0.8629	0.2821	0.1392	0.5787	--	--	--	--	--	0.0598	0.0773	0.8629
X5182	Doux Corier	INRA (cider)	492	2n	A	Cider	FRA	K3	0.7308	K3.3	0.8143	0.1513	0.118	0.7308	--	--	--	--	--	0.1491	0.0366	0.8143
DCA_C44	Rambour Frank (MI)	UNIBO	493	2n	A	West	FRA	K1	0.604	K1.1	0.784	0.604	0.0559	0.3401	0.784	0.0473	0.1687	--	--	--	--	--
X9259	Grosse Pomme du Marché	INRA	498	2n	A	West	FRA	K3	0.7317	K3.3	0.8348	0.2227	0.0457	0.7317	--	--	--	--	--	0.139	0.0262	0.8348
CRAW-0812	Cellini Falso (False)	CRA-W	499	2n	A	--	--	K3	0.9501	K3.3	0.7315	0.029	0.0209	0.9501	--	--	--	--	--	0.1202	0.1483	0.7315
CRAW-0904-2	Jacques Lambert - FAUX (False)	CRA-W	499	2n	-	--	--	K3	0.9501	K3.3	0.7315	0.029	0.0209	0.9501	--	--	--	--	--	0.1202	0.1483	0.7315
FIN37	Osmolan syys	MTT AgRes	503	2n	A	--	USA	K3	0.9049	K3.3	0.6354	0.0321	0.063	0.9049	--	--	--	--	--	0.296	0.0686	0.6354
X9421	Champ Gaillard	INRA	505	2n	A	West	FRA	K1	0.8853	K1.3	0.7036	0.8853	0.067	0.0477	0.0845	0.2119	0.7036	--	--	--	--	--
CRAW-1191	Pomme du Verger	CRA-W	506	2n	A	West	Western Europe	K1	0.6546	K1.1	0.5282	0.6546	0.1574	0.1881	0.5282	0.2547	0.2171	--	--	--	--	--
ESP44	McIntosh	EEAD (std)	508	2n	-	--	CAN	K3	0.8588	K3.3	0.7309	0.02	0.1212	0.8588	--	--	--	--	--	0.124	0.1451	0.7309
X0557	McIntosh	INRA (std)	508	2n	A	Standard	CAN	K3	0.8588	K3.3	0.7309	0.02	0.1212	0.8588	--	--	--	--	--	0.124	0.1451	0.7309
BAL042	Kaneläpple	SLU	512	2n	A	North+East	RUS	K2	0.8534	K2.1	0.6631	0.0708	0.8534	0.0758	--	--	--	0.6631	0.3369	--	--	--
BAL043	Kaneläpple	SLU	512	2n	-	North+East	RUS	K2	0.8534	K2.1	0.6631	0.0708	0.8534	0.0758	--	--	--	0.6631	0.3369	--	--	--
RUS012	Korichnoe polosatoe	VNIISPK	512	2n	-	North+East	RUS	K2	0.8534	K2.1	0.6631	0.0708	0.8534	0.0758	--	--	--	0.6631	0.3369	--	--	--
X1552	Reinette Daniel	INRA	513	2n	A	West	Western Europe	K3	0.9448	K3.3	0.5591	0.0323	0.0229	0.9448	--	--	--	--	--	0.3251	0.1158	0.5591
CZ_G2I_0440	Bratronické	RBIPH	515	2n	A	--	CAN	K3	0.9194	K3.2	0.5622	0.016	0.0646	0.9194	--	--	--	--	--	0.1564	0.5622	0.2814
CRAW-0413	Jérusalem	CRA-W	517	2n	A	West	Western Europe	K3	0.8672	K3.3	0.9143	0.0219	0.1109	0.8672	--	--	--	--	--	0.0453	0.0404	0.9143
X0395	Alfred Jolibois	INRA	520	2n	A	West	FRA	K1	0.5189	K1.3	0.6113	0.5189	0.0835	0.3976	0.1307	0.258	0.6113	--	--	--	--	--
DCA_I33	Gris Canaviot	UNIBO	521	2n	A	South	ITA	K1	0.4756	K1.1	0.638	0.4756	0.1122	0.4121	0.638	0.2704	0.0916	--	--	--	--	--
CRAW-1068	Esopus Spitzenburg	CRA-W	522	2n	A	--	USA	K3	0.9679	K3.1	0.795	0.0161	0.016	0.9679	--	--	--	--	--	0.795	0.1512	0.0538
X8719	George Carpenter	INRA	523	2n	A	West	GBR	K3	0.6032	K3.2	0.7783	0.0182	0.3786	0.6032	--	--	--	--	--	0.1421	0.7783	0.0796
CRAW-1174	Rouge de Malèves	CRA-W	526	2n	-	--	USA	K3	0.8916	K3.2	0.8456	0.0691	0.0393	0.8916	--	--	--	--	--	0.0725	0.8456	0.0819
CRAW-1328	Melrose	CRA-W	526	2n	A	--	USA	K3	0.8916	K3.2	0.8456	0.0691	0.0393	0.8916	--	--	--	--	--	0.0725	0.8456	0.0819
CRAW-0321	Reinette de Wattripont	CRA-W	530	2n	A	West	BEL	K3	0.9434	K3.3	0.5332	0.0241	0.0325	0.9434	--	--	--	--	--	0.4254	0.0414	0.5332
CRAW-0322	Reinette du Mans	CRA-W	530	2n	-	West	BEL	K3	0.9434	K3.3	0.5332	0.0241	0.0325	0.9434	--	--	--	--	--	0.4254	0.0414	0.5332
CZ_BE_0411	Královské z Jiřikova	RBIPH	531	3n	-	--	--	--	--	--	--	--	--	--	--	--	--	--	--	--	--	--
CZ_LG_0420	Kralické	RBIPH	531	3n	-	--	--	--	--	--	--	--	--	--	--	--	--	--	--	--	--	--
KRAS110	Pepin shafrannyj	NCRRIHV	533	2n	-	North+East	RUS	K2	0.7591	K2.1	0.5871	0.0956	0.7591	0.1452	--	--	--	0.5871	0.4129	--	--	--
BAL057	Pepin Schafranovij	SLU	533	2n	A	North+East	RUS	K2	0.7591	K2.1	0.5871	0.0956	0.7591	0.1452	--	--	--	0.5871	0.4129	--	--	--
CRAW-0256	Belle et Bonne de Huy	CRA-W	534	2n	A	West	BEL	K3	0.6579	K3.3	0.9108	0.0707	0.2714	0.6579	--	--	--	--	--	0.0471	0.0421	0.9108
CRAW-0282	Vondeling Troch	CRA-W	534	2n	-	West	BEL	K3	0.6579	K3.3	0.9108	0.0707	0.2714	0.6579	--	--	--	--	--	0.0471	0.0421	0.9108
X5102	Bisquet	INRA (cider)	535	2n	A	Cider	FRA	K3	0.6847	K3.3	0.9305	0.2963	0.019	0.6847	--	--	--	--	--	0.05	0.0195	0.9305
X1186	Ananas Rouge	INRA	537	2n	A	West	DEU	K3	0.5121	K3.3	0.5602	0.1029	0.385	0.5121	--	--	--	--	--	0.3431	0.0967	0.5602
CRAW-0094	Reinette de France	CRA-W	541	3n	-	--	--	--	--	--	--	--	--	--	--	--	--	--	--	--	--	--
BAL154	Mio	SLU	543	2n	A	North+East	SWE	K2	0.746	K2.2	0.6131	0.016	0.746	0.238	--	--	--	0.3869	0.6131	--	--	--
CZ_GM_0438	Čistecké lahůdkové	RBIPH	544	2n	A	West	CZE	K3	0.769	K3.1	0.6551	0.1235	0.1075	0.769	--	--	--	--	--	0.6551	0.191	0.1539
BAL024	Birgit Bonnier	SLU	545	2n	A	North+East	SWE	K3	0.5414	K3.1	0.3927	0.026	0.4326	0.5414	--	--	--	--	--	0.3927	0.3764	0.231
X3069	Granny Smith	INRA (std)	548	2n	A	Standard	AUS	K3	0.9568	K3.1	0.9151	0.0182	0.025	0.9568	--	--	--	--	--	0.9151	0.0424	0.0425
1984001	Hocking's Green	NFC-Read.	549	2n	A	West	GBR	K3	0.9581	K3.1	0.729	0.0209	0.021	0.9581	--	--	--	--	--	0.729	0.0619	0.2091
CZ_G2D_0045	Worcester parména	RBIPH	550	2n	A	West	GBR	K2	0.6362	K2.2	0.8852	0.022	0.6362	0.3418	--	--	--	0.1148	0.8852	--	--	--
CRAW-1854	Noirot Witry	CRA-W	552	3n	-	West	Western Europe	--	--	--	--	--	--	--	--	--	--	--	--	--	--	--
X8739	Reinette de Raffray	INRA	553	2n	A	West	FRA	K3	0.8536	K3.1	0.6615	0.0448	0.1016	0.8536	--	--	--	--	--	0.6615	0.2083	0.1302
X7358	Pépin Meunier	INRA	554	2n	A	West	FRA	K3	0.9483	K3.3	0.5734	0.0347	0.017	0.9483	--	--	--	--	--	0.3298	0.0968	0.5734
X5063	René Martin	INRA (cider)	555	2n	A	Cider	FRA	K3	0.9015	K3.3	0.9248	0.0698	0.0287	0.9015	--	--	--	--	--	0.0602	0.015	0.9248
BAL033	Guldborg	SLU	559	2n	A	North+East	DNK	K3	0.5328	K3.3	0.8015	0.0772	0.39	0.5328	--	--	--	--	--	0.1362	0.0623	0.8015
BAL055	Opalescent	SLU	560	2n	A	--	USA	K3	0.9125	K3.1	0.7689	0.0372	0.0503	0.9125	--	--	--	--	--	0.7689	0.1891	0.042
CZ_GU_0043	Mrázovo z Náhořan	RBIPH	561	2n	A	West	Western Europe	K2	0.8718	K2.1	0.7415	0.0381	0.8718	0.0901	--	--	--	0.7415	0.2585	--	--	--
DCA_D44	Commercio (FO)	UNIBO	562	2n	A	--	USA	K3	0.9159	K3.1	0.8696	0.0528	0.0313	0.9159	--	--	--	--	--	0.8696	0.0371	0.0933
DCA_A60	Paradisa (Francesca)	UNIBO	563	3n	-	South	ITA	--	--	--	--	--	--	--	--	--	--	--	--	--	--	--
1946108	Caroline	NFC-Read.	564	2n	A	West	GBR	K3	0.5782	K3.3	0.4887	0.0581	0.3637	0.5782	--	--	--	--	--	0.4078	0.1036	0.4887
DCA_C65	Pum Giuan	UNIBO	565	2n	A	--	--	K3	0.944	K3.1	0.5929	0.025	0.031	0.944	--	--	--	--	--	0.5929	0.2277	0.1794
X2775	Florina	INRA (recent)	566	2n	A	Recent	FRA	K3	0.8974	K3.2	0.7581	0.0853	0.0173	0.8974	--	--	--	--	--	0.1247	0.7581	0.1172
DCA_L24	Gambefine Fine Lunghe	UNIBO	567	2n	A	South	ITA	K3	0.8776	K3.1	0.8682	0.1084	0.014	0.8776	--	--	--	--	--	0.8682	0.059	0.0728
X7759	Pomme Fer	INRA	570	2n	A	West	FRA	K3	0.6261	K3.1	0.6377	0.3244	0.0495	0.6261	--	--	--	--	--	0.6377	0.0481	0.3142
X1076	Pépin de Bourgueil	INRA	571	2n	A	West	FRA	K3	0.7501	K3.3	0.8448	0.2249	0.025	0.7501	--	--	--	--	--	0.1145	0.0407	0.8448
BAL161	Sävstaholm	SLU	573	2n	A	North+East	SWE	K2	0.9405	K2.1	0.8594	0.0275	0.9405	0.032	--	--	--	0.8594	0.1406	--	--	--
BAL081	Silva	SLU	574	2n	A	North+East	SWE	K2	0.9208	K2.1	0.8352	0.027	0.9208	0.0522	--	--	--	0.8352	0.1648	--	--	--
BAL022	Atlas	SLU	575	2n	A	--	CAN	K2	0.5295	K2.1	0.6662	0.3864	0.5295	0.0841	--	--	--	0.6662	0.3338	--	--	--
CRAW-0190	Norman's Pippin	CRA-W	577	2n	A	West	BEL	K3	0.9476	K3.1	0.5911	0.0224	0.03	0.9476	--	--	--	--	--	0.5911	0.3311	0.0778
CRAW-0661	Pépin d'Or	CRA-W	579	2n	A	West	Western Europe	K3	0.9487	K3.1	0.7805	0.0172	0.0341	0.9487	--	--	--	--	--	0.7805	0.0341	0.1854
2000101	Wyken Pippin	NFC-Read.	582	2n	A	West	GBR	K3	0.9198	K3.1	0.7621	0.0602	0.02	0.9198	--	--	--	--	--	0.7621	0.1912	0.0467
CHE2065	Pomme citron	FRUCTUS	583	2n	A	--	--	K2	0.9682	K2.2	0.706	0.0148	0.9682	0.017	--	--	--	0.294	0.706	--	--	--
DCA_B38	Sel. Idice No.2	UNIBO	587	2n	A	--	USA	K3	0.9052	K3.1	0.8722	0.0708	0.024	0.9052	--	--	--	--	--	0.8722	0.0809	0.0469
X0710	Patte de Loup	INRA	589	2n	A	West	FRA	K3	0.9557	K3.1	0.7747	0.0303	0.014	0.9557	--	--	--	--	--	0.7747	0.0199	0.2054
X8706	Calville d'Ulzen	INRA	590	2n	A	West	DEU	K3	0.6884	K3.1	0.6697	0.1148	0.1968	0.6884	--	--	--	--	--	0.6697	0.1602	0.17
CRAW-0123	Calville Rouge d'Eté	CRA-W	591	2n	A	--	--	K3	0.9217	K3.1	0.852	0.0265	0.0518	0.9217	--	--	--	--	--	0.852	0.0989	0.0491
BAL097	Ivöäpple	SLU	592	2n	A	--	USA	K3	0.9015	K3.1	0.8796	0.0777	0.0208	0.9015	--	--	--	--	--	0.8796	0.0522	0.0682
BMN0032	Ama Birgen Sagarra	UPNA	593	2n	A	West	FRA	K3	0.5249	K3.1	0.8795	0.4516	0.0235	0.5249	--	--	--	--	--	0.8795	0.0739	0.0466
X5023	Blanc Sur	INRA (cider)	594	2n	A	Cider	FRA	K3	0.885	K3.3	0.5634	0.0937	0.0213	0.885	--	--	--	--	--	0.3986	0.038	0.5634
CRAW-0568	Overijse 4	CRA-W	595	3n	-	--	--	--	--	--	--	--	--	--	--	--	--	--	--	--	--	--
CZ_GO_0433	Krásné z Hans	RBIPH	597	2n	A	West	GBR	K3	0.8465	K3.1	0.8895	0.1233	0.0302	0.8465	--	--	--	--	--	0.8895	0.0476	0.0629
CRAW-0028	Lewis Incomparable	CRA-W	598	2n	-	West	Western Europe	K3	0.9321	K3.2	0.6086	0.038	0.0299	0.9321	--	--	--	--	--	0.1368	0.6086	0.2546
CRAW-0628	Fraise d'Holovous	CRA-W	598	2n	A	West	Western Europe	K3	0.9321	K3.2	0.6086	0.038	0.0299	0.9321	--	--	--	--	--	0.1368	0.6086	0.2546
X1064	Groseille	INRA	599	2n	A	West	FRA	K1	0.6113	K1.1	0.7952	0.6113	0.0321	0.3566	0.7952	0.0779	0.1269	--	--	--	--	--
1953081	Devon Crimson Queen	NFC-Read.	601	2n	A	West	GBR	K3	0.9224	K3.1	0.8915	0.0259	0.0517	0.9224	--	--	--	--	--	0.8915	0.06	0.0485
BAL143	Prinsessäpple	SLU	602	2n	A	West	Western Europe	K1	0.377	K1.1	0.702	0.377	0.3023	0.3208	0.702	0.2471	0.0509	--	--	--	--	--
BAL153	Mantet	SLU	603	2n	A	--	CAN	K2	0.8935	K2.1	0.6296	0.0321	0.8935	0.0744	--	--	--	0.6296	0.3704	--	--	--
X2783	Burgundy	INRA	605	2n	A	--	USA	K3	0.618	K3.2	0.65	0.0273	0.3547	0.618	--	--	--	--	--	0.0857	0.65	0.2643
X8698	Belle-Fille Normande	INRA	606	2n	A	West	FRA	K3	0.9057	K3.2	0.5878	0.0731	0.0212	0.9057	--	--	--	--	--	0.2745	0.5878	0.1377
CRAW-0350	Pomme de Dame	CRA-W	607	3n	-	--	--	--	--	--	--	--	--	--	--	--	--	--	--	--	--	--
BMN0187	Artazcoz-01	UPNA	607	3n	-	--	--	--	--	--	--	--	--	--	--	--	--	--	--	--	--	--
CZ_GJ_0412	Lebelovo	RBIPH	615	3n	-	--	--	--	--	--	--	--	--	--	--	--	--	--	--	--	--	--
BMN0033	Manda Burua	UPNA	615	3n	-	--	--	--	--	--	--	--	--	--	--	--	--	--	--	--	--	--
X8415	Teton de Demoiselle	INRA	621	2n	A	West	FRA	K3	0.8068	K3.3	0.813	0.1685	0.0247	0.8068	--	--	--	--	--	0.1196	0.0674	0.813
CRAW-0020	Devonshire Quarrenden	CRA-W	622	2n	A	West	GBR	K1	0.5091	K1.2	0.4551	0.5091	0.0591	0.4318	0.2536	0.4551	0.2914	--	--	--	--	--
X5190	Dello	INRA (cider)	623	2n	A	Cider	FRA	K3	0.7355	K3.3	0.8767	0.033	0.2315	0.7355	--	--	--	--	--	0.0645	0.0588	0.8767
1982266	Cooper's Seedling	NFC-Read.	624	2n	A	West	GBR	K3	0.6116	K3.1	0.7552	0.045	0.3434	0.6116	--	--	--	--	--	0.7552	0.1318	0.113
CRAW-1329	Gloster	CRA-W	625	2n	A	West	DEU	K1	0.5491	K1.1	0.6409	0.5491	0.0517	0.3992	0.6409	0.2406	0.1185	--	--	--	--	--
ESP14	Gloster	UPNA	625	2n	-	West	DEU	K1	0.5491	K1.1	0.6409	0.5491	0.0517	0.3992	0.6409	0.2406	0.1185	--	--	--	--	--
X8215	Petit Museau de Lièvre	INRA	626	2n	A	West	FRA	K1	0.6462	K1.1	0.8222	0.6462	0.1549	0.1989	0.8222	0.132	0.0458	--	--	--	--	--
X8715	Fleuritard Rouge	INRA	627	2n	A	West	FRA	K3	0.7382	K3.3	0.8926	0.092	0.1698	0.7382	--	--	--	--	--	0.0633	0.0441	0.8926
X8939	Jaunette d'Allondans	INRA	628	2n	A	West	FRA	K3	0.8341	K3.3	0.4442	0.023	0.1429	0.8341	--	--	--	--	--	0.4413	0.1145	0.4442
CHE0615	Sämling Ernst Bosch	FRUCTUS	629	2n	-	West	NLD	K3	0.957	K3.3	0.7536	0.026	0.017	0.957	--	--	--	--	--	0.1934	0.053	0.7536
X1071	Reinette de Caux	INRA	629	2n	A	West	NLD	K3	0.957	K3.3	0.7536	0.026	0.017	0.957	--	--	--	--	--	0.1934	0.053	0.7536
CRAW-1259	Reinette de Cuzy	CRA-W	630	3n	-	West	BEL	--	--	--	--	--	--	--	--	--	--	--	--	--	--	--
CZ_GL_0498	Coulonova reneta	RBIPH	630	3n	-	West	BEL	--	--	--	--	--	--	--	--	--	--	--	--	--	--	--
X4000	Judin	INRA (cider)	631	2n	A	Cider	FRA	K3	0.5234	K3.3	0.7085	0.3543	0.1223	0.5234	--	--	--	--	--	0.2525	0.039	0.7085
X2320	Chaux	INRA	635	2n	A	West	FRA	K3	0.65	K3.1	0.8343	0.0608	0.2892	0.65	--	--	--	--	--	0.8343	0.0239	0.1418
X1363	Calville d'Août	INRA	636	2n	A	West	FRA	K3	0.8955	K3.1	0.9348	0.0244	0.0801	0.8955	--	--	--	--	--	0.9348	0.024	0.0412
X8239	Entzea Sagarra	INRA	637	2n	A	West	FRA	K1	0.5216	K1.2	0.7571	0.5216	0.1093	0.3691	0.1799	0.7571	0.063	--	--	--	--	--
CRAW-0809	Ploemen (False) (True: M9)	CRA-W	638	2n	E (Rs)	West	GBR	--	--	--	--	--	--	--	--	--	--	--	--	--	--	--
BMN9006	Navarra-07 (False) (True: M9)	UPNA	638	2n	E (Rs)	West	GBR	--	--	--	--	--	--	--	--	--	--	--	--	--	--	--
CRAW-1096	A. Patisserie	CRA-W	639	2n	A	West	Western Europe	K3	0.4522	K3.1	0.8991	0.3936	0.1543	0.4522	--	--	--	--	--	0.8991	0.0217	0.0792
BMN0014	Anís Sagarra	UPNA	639	2n	-	West	Western Europe	K3	0.4522	K3.1	0.8991	0.3936	0.1543	0.4522	--	--	--	--	--	0.8991	0.0217	0.0792
X8404	Michotte	INRA	640	2n	A	West	FRA	K3	0.7599	K3.1	0.6707	0.2022	0.0379	0.7599	--	--	--	--	--	0.6707	0.0482	0.2811
X0380	Cravert Rouge	INRA	641	2n	A	West	FRA	K3	0.9579	K3.1	0.6085	0.0301	0.012	0.9579	--	--	--	--	--	0.6085	0.0425	0.349
CRAW-0189	Melkappel	CRA-W	643	2n	A	West	BEL	K3	0.9507	K3.3	0.5378	0.0201	0.0292	0.9507	--	--	--	--	--	0.1841	0.2781	0.5378
CZ_GD_0447	Viktorie raná	RBIPH	644	2n	A	West	GBR	K3	0.9367	K3.1	0.9524	0.0308	0.0325	0.9367	--	--	--	--	--	0.9524	0.0215	0.0261
X8717	France Deliquet	INRA	645	2n	A	West	FRA	K3	0.9177	K3.3	0.5504	0.0673	0.015	0.9177	--	--	--	--	--	0.369	0.0806	0.5504
CZ_GI_0416	Daňkovo	RBIPH	647	3n	-	West	Western Europe	--	--	--	--	--	--	--	--	--	--	--	--	--	--	--
CRAW-1043	Astrakan Rouge?	CRA-W	650	3n	-	--	--	--	--	--	--	--	--	--	--	--	--	--	--	--	--	--
X0640	Belle Fleur Krasnyi	INRA	652	2n	A	North+East	RUS	K2	0.5314	K2.1	0.6936	0.4317	0.5314	0.0369	--	--	--	0.6936	0.3064	--	--	--
X8392	Grosse de Saint-Clément	INRA	653	2n	A	West	FRA	K2	0.718	K2.1	0.6156	0.1263	0.718	0.1557	--	--	--	0.6156	0.3844	--	--	--
CZ_GC_0414	Astillisch	RBIPH	654	2n	A	West	DEU	K2	0.6141	K2.2	0.5863	0.036	0.6141	0.3499	--	--	--	0.4137	0.5863	--	--	--
1924001	Maidstone Favourite	NFC-Read.	655	2n	A	West	GBR	K2	0.7811	K2.2	0.8904	0.0445	0.7811	0.1744	--	--	--	0.1096	0.8904	--	--	--
CZ_GE_0460	Albrechtovo	RBIPH	657	2n	A	West	DEU	K2	0.8855	K2.2	0.8407	0.0469	0.8855	0.0676	--	--	--	0.1593	0.8407	--	--	--
CZ_GG_0470	Oldenburg červený	RBIPH	658	2n	A	West	DEU	K2	0.7809	K2.2	0.9194	0.0223	0.7809	0.1968	--	--	--	0.0806	0.9194	--	--	--
X9436	De Noël	INRA	659	2n	A	West	FRA	K1	0.4464	K1.1	0.963	0.4464	0.3661	0.1875	0.963	0.019	0.018	--	--	--	--	--
DCA_I88	Rus Cavallotta	UNIBO	662	2n	A	South	ITA	K1	0.8186	K1.1	0.6742	0.8186	0.025	0.1564	0.6742	0.0602	0.2656	--	--	--	--	--
CRAW-0923	Pomme de Waleffe	CRA-W	664	2n	A	West	BEL	K2	0.8578	K2.2	0.8866	0.0281	0.8578	0.1141	--	--	--	0.1134	0.8866	--	--	--
CRAW-1044	Tardive Volvert	CRA-W	664	2n	-	West	BEL	K2	0.8578	K2.2	0.8866	0.0281	0.8578	0.1141	--	--	--	0.1134	0.8866	--	--	--
CRAW-0183	Laxtons Superb	CRA-W	667	2n	A	West	GBR	K3	0.7153	K3.2	0.9438	0.0273	0.2574	0.7153	--	--	--	--	--	0.0322	0.9438	0.024
X6315	Braeburn	INRA (recent)	668	2n	A	Recent	NZL	K3	0.9172	K3.2	0.8644	0.0595	0.0233	0.9172	--	--	--	--	--	0.0691	0.8644	0.0665
DCA_029	Grossa Vino Rosso	UNIBO	669	2n	A	South	ITA	K3	0.7615	K3.3	0.7072	0.0821	0.1564	0.7615	--	--	--	--	--	0.2264	0.0664	0.7072
MRFL050	Cabdellá-3	UDL	671	2n	A	West	FRA	K2	0.769	K2.2	0.9199	0.0276	0.769	0.2034	--	--	--	0.0801	0.9199	--	--	--
DCA_G71	Gian d'Andre'	UNIBO	673	2n	A	South	ITA	K3	0.9249	K3.1	0.9047	0.0551	0.02	0.9249	--	--	--	--	--	0.9047	0.0628	0.0325
X8723	Pepino Jaune	INRA	674	2n	A	--	--	K3	0.5582	K3.1	0.4893	0.4078	0.034	0.5582	--	--	--	--	--	0.4893	0.0847	0.426
CZ_GD_0465	Bezsemjanka Micurina	RBIPH	676	2n	A	North+East	RUS	K2	0.983	K2.2	0.9317	0.008	0.983	0.009	--	--	--	0.0683	0.9317	--	--	--
RUS010	Bessemjanka michurinskaja	VNIISPK	676	2n	-	North+East	RUS	K2	0.983	K2.2	0.9317	0.008	0.983	0.009	--	--	--	0.0683	0.9317	--	--	--
1979183	Reverend W. Wilks	NFC-Read.	679	2n	A	West	GBR	K2	0.6482	K2.2	0.9225	0.0353	0.6482	0.3165	--	--	--	0.0775	0.9225	--	--	--
X8751	Vernade	INRA	681	2n	A	West	FRA	K3	0.9644	K3.3	0.4094	0.0238	0.0118	0.9644	--	--	--	--	--	0.2491	0.3415	0.4094
BAL142	Mölleskov	SLU	682	2n	A	North+East	North+East	K3	0.951	K3.1	0.4743	0.0179	0.0311	0.951	--	--	--	--	--	0.4743	0.0909	0.4348
X4689	Merano	INRA (recent)	685	2n	A	Recent	ITA	K3	0.9477	K3.2	0.9505	0.0288	0.0235	0.9477	--	--	--	--	--	0.0269	0.9505	0.0226
X4687	Delgrared	INRA (recent)	686	2n	A	Recent	FRA	K3	0.9219	K3.2	0.9568	0.0236	0.0545	0.9219	--	--	--	--	--	0.0221	0.9568	0.0211
X0337	Cassou	INRA	689	2n	A	West	FRA	K1	0.559	K1.1	0.6459	0.559	0.0244	0.4166	0.6459	0.2532	0.1009	--	--	--	--	--
X6395	Rubin	INRA (recent)	690	2n	A	Recent	CZE	K3	0.7675	K3.2	0.9362	0.0249	0.2076	0.7675	--	--	--	--	--	0.0387	0.9362	0.0251
CRAW-0130	Grimes Golden	CRA-W	691	2n	A	--	USA	K3	0.9466	K3.2	0.6171	0.0334	0.02	0.9466	--	--	--	--	--	0.337	0.6171	0.0459
CZ_GL_0456	Bláhův poklad	RBIPH	694	2n	A	--	--	K2	0.5359	K2.2	0.5857	0.1807	0.5359	0.2834	--	--	--	0.4143	0.5857	--	--	--
CZ_GP_0435	Národní	RBIPH	694	2n	-	--	--	K2	0.5359	K2.2	0.5857	0.1807	0.5359	0.2834	--	--	--	0.4143	0.5857	--	--	--
DCA_C13	Grenoble (PC)	UNIBO	697	2n	A	South	ITA	K3	0.6328	K3.1	0.8799	0.3378	0.0294	0.6328	--	--	--	--	--	0.8799	0.0567	0.0634
X8738	Reinette de Pluvigné	INRA	699	2n	A	West	FRA	K3	0.8438	K3.3	0.8597	0.1191	0.0371	0.8438	--	--	--	--	--	0.0852	0.0551	0.8597
X4898	French Crab	INRA	700	2n	A	West	FRA	K3	0.952	K3.2	0.6626	0.03	0.018	0.952	--	--	--	--	--	0.2265	0.6626	0.1108
X8396	Jacquin	INRA	702	2n	A	--	--	K1	0.8779	K1.2	0.8126	0.8779	0.0367	0.0854	0.1024	0.8126	0.085	--	--	--	--	--
BMN0189	La de Agua	UPNA	702	2n	-	--	--	K1	0.8779	K1.2	0.8126	0.8779	0.0367	0.0854	0.1024	0.8126	0.085	--	--	--	--	--
X6132	Arlet	INRA (recent)	703	2n	A	Recent	CHE	K3	0.9178	K3.2	0.9368	0.0662	0.016	0.9178	--	--	--	--	--	0.0342	0.9368	0.029
X2998	De L'Estre	INRA	704	2n	A	West	FRA	K3	0.6571	K3.1	0.8647	0.2248	0.1181	0.6571	--	--	--	--	--	0.8647	0.0569	0.0784
CRAW-0188	Reinette Evagil	CRA-W	706	2n	A	West	Western Europe	K3	0.909	K3.1	0.7091	0.0684	0.0226	0.909	--	--	--	--	--	0.7091	0.0733	0.2176
BMN0008	San Bartolomé Sagarra	UPNA	707	3n	-	--	--	--	--	--	--	--	--	--	--	--	--	--	--	--	--	--
DCA_F74	Limoncella (TN)	UNIBO	708	2n	A	South	ITA	K1	0.9559	K1.3	0.5974	0.9559	0.0119	0.0322	0.0813	0.3213	0.5974	--	--	--	--	--
X8201	Estirochia Sagarra	INRA	709	2n	A	West	FRA	K3	0.8959	K3.3	0.8538	0.0439	0.0602	0.8959	--	--	--	--	--	0.1024	0.0438	0.8538
X4329	Hatsuaki	INRA (recent)	712	2n	A	Recent	JPN	K3	0.9568	K3.2	0.9593	0.0282	0.015	0.9568	--	--	--	--	--	0.0227	0.9593	0.018
CZ_GN_0427	Hájkova muškátová reneta	RBIPH	714	2n	A	West	CZE	K3	0.9654	K3.2	0.5188	0.0161	0.0185	0.9654	--	--	--	--	--	0.0903	0.5188	0.3909
CZ_GS_0466	Hájkova spur	RBIPH	714	2n	-	West	CZE	K3	0.9654	K3.2	0.5188	0.0161	0.0185	0.9654	--	--	--	--	--	0.0903	0.5188	0.3909
ESP26	Idared	EEAD (recent)	717	2n	-	--	USA	K3	0.8173	K3.2	0.8464	0.1004	0.0823	0.8173	--	--	--	--	--	0.1031	0.8464	0.0505
X0922	Idared	INRA (recent)	717	2n	A	Recent	USA	K3	0.8173	K3.2	0.8464	0.1004	0.0823	0.8173	--	--	--	--	--	0.1031	0.8464	0.0505
X6026	Tuscan	INRA (recent)	719	2n	A	Recent	GBR	K3	0.9104	K3.2	0.9116	0.0151	0.0745	0.9104	--	--	--	--	--	0.0277	0.9116	0.0607
CRAW-0814	Calville des Bawettes	CRA-W	720	3n	-	--	--	--	--	--	--	--	--	--	--	--	--	--	--	--	--	--
CRAW-0205	Maréchal	CRA-W	721	2n	A	West	Western Europe	K3	0.9332	K3.3	0.8867	0.0211	0.0457	0.9332	--	--	--	--	--	0.0317	0.0816	0.8867
CZ_LJ_0045	Malinové podzimní	RBIPH	722	2n	A	West	POL	K3	0.8092	K3.3	0.8063	0.0302	0.1606	0.8092	--	--	--	--	--	0.0769	0.1168	0.8063
X8726	Pomme Royale	INRA	727	2n	A	--	USA	K3	0.7851	K3.3	0.7185	0.1919	0.023	0.7851	--	--	--	--	--	0.1208	0.1607	0.7185
1948021	Merchant Apple	NFC-Read.	729	2n	A	West	GBR	K3	0.9654	K3.1	0.8639	0.0187	0.0159	0.9654	--	--	--	--	--	0.8639	0.0269	0.1092
CZ_GP_0485	Přeloučský šišák	RBIPH	730	2n	A	West	CZE	K3	0.968	K3.1	0.4792	0.018	0.014	0.968	--	--	--	--	--	0.4792	0.3899	0.1309
CZ_LH_0423	Miletův špičák	RBIPH	730	2n	-	West	CZE	K3	0.968	K3.1	0.4792	0.018	0.014	0.968	--	--	--	--	--	0.4792	0.3899	0.1309
X8398	Margil	INRA	732	2n	A	West	Western Europe	K3	0.96	K3.2	0.7809	0.02	0.02	0.96	--	--	--	--	--	0.0962	0.7809	0.1229
X8218	Roumentine	INRA	733	2n	A	West	FRA	K1	0.7879	K1.2	0.5735	0.7879	0.0959	0.1162	0.3645	0.5735	0.0619	--	--	--	--	--
1945025	Barchard's Seedling	NFC-Read.	734	2n	A	West	GBR	K3	0.906	K3.1	0.7749	0.0404	0.0536	0.906	--	--	--	--	--	0.7749	0.0954	0.1297
1957230	Thomas Rivers	NFC-Read.	735	2n	A	West	GBR	K3	0.9209	K3.1	0.6868	0.0602	0.0189	0.9209	--	--	--	--	--	0.6868	0.1133	0.1999
CRAW-0680	Notarisappel	CRA-W	736	3n	-	--	NLD	--	--	--	--	--	--	--	--	--	--	--	--	--	--	--
KRAS107	Zhiguljovskoe	NCRRIHV	737	2n	-	North+East	RUS	K2	0.9261	K2.2	0.6452	0.024	0.9261	0.0499	--	--	--	0.3548	0.6452	--	--	--
BAL074	Zhigulevskoe	SLU	737	2n	A	North+East	RUS	K2	0.9261	K2.2	0.6452	0.024	0.9261	0.0499	--	--	--	0.3548	0.6452	--	--	--
X4712	Gala	INRA (recent)	739	2n	A	Recent	NZL	K3	0.9568	K3.2	0.9598	0.0211	0.0221	0.9568	--	--	--	--	--	0.0181	0.9598	0.0221
CZ_GG_0042	Libovická oranžová reneta	RBIPH	743	2n	A	West	CZE	K3	0.5527	K3.3	0.4019	0.0521	0.3952	0.5527	--	--	--	--	--	0.3825	0.2156	0.4019
CZ_GS_0496	Růžena Bláhová	RBIPH	743	2n	-	West	CZE	K3	0.5527	K3.3	0.4019	0.0521	0.3952	0.5527	--	--	--	--	--	0.3825	0.2156	0.4019
1953048	Opetian	NFC-Read.	745	2n	A	West	GBR	K3	0.7583	K3.3	0.7398	0.1406	0.1011	0.7583	--	--	--	--	--	0.2165	0.0437	0.7398
X1269	Reale d'Entraygues	INRA	748	2n	A	West	FRA	K3	0.9185	K3.1	0.6827	0.0424	0.0391	0.9185	--	--	--	--	--	0.6827	0.0463	0.271
BAL194	Tönnes	SLU	750	2n	A	North+East	DNK	K3	0.7808	K3.1	0.7229	0.1564	0.0628	0.7808	--	--	--	--	--	0.7229	0.1171	0.16
X0599	Pouzac	INRA	752	2n	A	West	FRA	K3	0.8619	K3.1	0.8373	0.1208	0.0173	0.8619	--	--	--	--	--	0.8373	0.0705	0.0922
BMZ054	San Miguel	EEAD	757	2n	-	West	FRA	K3	0.6407	K3.1	0.9313	0.3202	0.0391	0.6407	--	--	--	--	--	0.9313	0.0426	0.0261
X0695	La Nationale	INRA	757	2n	A	West	FRA	K3	0.6407	K3.1	0.9313	0.3202	0.0391	0.6407	--	--	--	--	--	0.9313	0.0426	0.0261
CRAW-0042	Gillenkroks Astrachan	CRA-W	758	3n	-	--	--	--	--	--	--	--	--	--	--	--	--	--	--	--	--	--
CRAW-1249	Calville Blanc d'Eté	CRA-W	758	3n	-	--	--	--	--	--	--	--	--	--	--	--	--	--	--	--	--	--
ESP43	Gravenstein	EEAD	758	3n	-	--	--	--	--	--	--	--	--	--	--	--	--	--	--	--	--	--
DCA_E86	Bella del Giardino	UNIBO	759	2n	A	South	ITA	K3	0.9434	K3.1	0.6587	0.0314	0.0252	0.9434	--	--	--	--	--	0.6587	0.2953	0.046
X8220	Carrey	INRA	760	2n	A	West	FRA	K3	0.8909	K3.1	0.9226	0.0911	0.018	0.8909	--	--	--	--	--	0.9226	0.0275	0.0499
CRAW-0734	Pomme Fraise	CRA-W	761	2n	A	West	Western Europe	K3	0.9587	K3.1	0.9206	0.0253	0.016	0.9587	--	--	--	--	--	0.9206	0.0513	0.0281
X8383	Calville Malingre	INRA	762	2n	A	West	FRA	K3	0.9589	K3.1	0.7831	0.0241	0.017	0.9589	--	--	--	--	--	0.7831	0.0836	0.1333
X6138	Fiesta	INRA (recent)	763	2n	A	Recent	GBR	K3	0.9181	K3.2	0.9513	0.0191	0.0628	0.9181	--	--	--	--	--	0.0304	0.9513	0.0183
CHE2113	Schweizer Orangen	FRUCTUS	764	2n	A	West	CHE	K3	0.9463	K3.2	0.6448	0.0328	0.0209	0.9463	--	--	--	--	--	0.2856	0.6448	0.0696
CZ_GN_0481	Jonas	RBIPH	765	2n	A	West	DEU	K3	0.8447	K3.1	0.5575	0.1243	0.031	0.8447	--	--	--	--	--	0.5575	0.3441	0.0984
CRAW-1054	Tardive d'Havelange	CRA-W	767	2n	A	West	BEL	K3	0.9457	K3.2	0.4893	0.022	0.0323	0.9457	--	--	--	--	--	0.1329	0.4893	0.3778
CZ_GD_0445	Viktorie červená	RBIPH	769	2n	A	West	GBR	K3	0.8724	K3.1	0.7487	0.0565	0.0711	0.8724	--	--	--	--	--	0.7487	0.2211	0.0301
CZ_GS_0490	Šálové červené	RBIPH	770	3n	-	--	--	--	--	--	--	--	--	--	--	--	--	--	--	--	--	--
CZ_LE_0042	Neznámá	RBIPH	770	3n	-	--	--	--	--	--	--	--	--	--	--	--	--	--	--	--	--	--
BMN0088	Colorada	UPNA	770	3n	-	--	--	--	--	--	--	--	--	--	--	--	--	--	--	--	--	--
CRAW-0101	Belle-Fleur Large Mouche	CRA-W	771	3n	-	--	--	--	--	--	--	--	--	--	--	--	--	--	--	--	--	--
CRAW-1277	Mouche de Wanze	CRA-W	771	3n	-	--	--	--	--	--	--	--	--	--	--	--	--	--	--	--	--	--
CRAW-0883	Malus Bobovec	CRA-W	774	3n	-	--	--	--	--	--	--	--	--	--	--	--	--	--	--	--	--	--
CZ_BE_0421	Strýmka okrouhlá	RBIPH	774	3n	-	--	--	--	--	--	--	--	--	--	--	--	--	--	--	--	--	--
CZ_GQ_0466	Strýmka	RBIPH	774	3n	-	--	--	--	--	--	--	--	--	--	--	--	--	--	--	--	--	--
BAL190	Pederstrup	SLU	778	2n	A	North+East	DNK	K3	0.8221	K3.1	0.8383	0.0581	0.1198	0.8221	--	--	--	--	--	0.8383	0.0762	0.0855
CZ_GI_0452	Herrenhutské	RBIPH	779	2n	A	West	DEU	K2	0.872	K2.1	0.679	0.0507	0.872	0.0773	--	--	--	0.679	0.321	--	--	--
CZ_LG_0418	Halberstatské	RBIPH	779	2n	-	West	DEU	K2	0.872	K2.1	0.679	0.0507	0.872	0.0773	--	--	--	0.679	0.321	--	--	--
DCA_E69	Gelato (CT)	UNIBO	780	2n	A	South	Southern Europe	K1	0.9704	K1.2	0.6223	0.9704	0.0166	0.013	0.028	0.6223	0.3497	--	--	--	--	--
BMN0026	Txori Sagarra	UPNA	780	2n	-	South	Southern Europe	K1	0.9704	K1.2	0.6223	0.9704	0.0166	0.013	0.028	0.6223	0.3497	--	--	--	--	--
FRA0708	Estelle	INRA	781	2n	A	West	FRA	K1	0.968	K1.3	0.7758	0.968	0.017	0.015	0.029	0.1952	0.7758	--	--	--	--	--
X8742	Reinette Simirenko	INRA	784	2n	-	North+East	UKR	K3	0.9567	K3.1	0.5742	0.013	0.0303	0.9567	--	--	--	--	--	0.5742	0.3845	0.0413
CZ_GP_4101	Renet Simirenka	RBIPH	784	2n	A	North+East	UKR	K3	0.9567	K3.1	0.5742	0.013	0.0303	0.9567	--	--	--	--	--	0.5742	0.3845	0.0413
DCA_C32	Renetta Walder	UNIBO	784	2n	-	North+East	UKR	K3	0.9567	K3.1	0.5742	0.013	0.0303	0.9567	--	--	--	--	--	0.5742	0.3845	0.0413
BMN0005	Burdinche	UPNA	784	2n	-	North+East	UKR	K3	0.9567	K3.1	0.5742	0.013	0.0303	0.9567	--	--	--	--	--	0.5742	0.3845	0.0413
ESP24	Akane	EEAD	785	2n	-	--	JPN	K3	0.6769	K3.2	0.9426	0.0141	0.309	0.6769	--	--	--	--	--	0.0332	0.9426	0.0242
KRAS100	Aport kubanskij (False) (True: Akane)	NCRRIHV	785	2n	A	--	JPN	K3	0.6769	K3.2	0.9426	0.0141	0.309	0.6769	--	--	--	--	--	0.0332	0.9426	0.0242
CRAW-0206	Newtown Pippin	CRA-W	787	2n	A	--	USA	K3	0.9673	K3.1	0.896	0.0177	0.015	0.9673	--	--	--	--	--	0.896	0.0839	0.0201
CRAW-0433	Lombaerts Calville Falso (False) (True: Lobo)	CRA-W	788	2n	A	--	CAN	K2	0.9245	K2.2	0.842	0.017	0.9245	0.0585	--	--	--	0.158	0.842	--	--	--
DCA_111	Capo d'Asino 1	UNIBO	789	2n	A	South	ITA	K1	0.9454	K1.3	0.8965	0.9454	0.019	0.0356	0.0359	0.0676	0.8965	--	--	--	--	--
BAL187	Kim	SLU	790	2n	E (SSR)	North+East	SWE	--	--	--	--	--	--	--	--	--	--	--	--	--	--	--
X2327	Belle Fille de St Feyre	INRA	793	2n	A	West	FRA	K3	0.6264	K3.3	0.5015	0.2598	0.1138	0.6264	--	--	--	--	--	0.4375	0.0611	0.5015
1950058	Lemon Queen	NFC-Read.	794	2n	A	West	GBR	K3	0.7965	K3.1	0.9382	0.0601	0.1434	0.7965	--	--	--	--	--	0.9382	0.0241	0.0377
CZ_GL_0428	Adamsova parména	RBIPH	795	2n	A	West	GBR	K3	0.9702	K3.1	0.9155	0.0178	0.012	0.9702	--	--	--	--	--	0.9155	0.0596	0.0249
CZ_GR_0484	Vilémovo	RBIPH	798	3n	-	West	DEU	--	--	--	--	--	--	--	--	--	--	--	--	--	--	--
X5096	Dabinett	INRA (cider)	802	2n	A	Cider	GBR	K3	0.8961	K3.3	0.9037	0.0899	0.014	0.8961	--	--	--	--	--	0.0689	0.0274	0.9037
CZ_GU_0465	Holstein	RBIPH	803	3n	-	West	DEU	--	--	--	--	--	--	--	--	--	--	--	--	--	--	--
CZ_LB_0415	Knížecí zelené	RBIPH	806	3n	-	--	--	--	--	--	--	--	--	--	--	--	--	--	--	--	--	--
DCA_C29	Renetta Grigia (TO)	UNIBO	806	3n	-	--	--	--	--	--	--	--	--	--	--	--	--	--	--	--	--	--
CHE0635	Engishofer	FRUCTUS	807	2n	A	West	CHE	K1	0.899	K1.1	0.475	0.899	0.018	0.083	0.475	0.2928	0.2321	--	--	--	--	--
CRAW-0056	Reinette Descardre	CRA-W	808	3n	-	West	BEL	--	--	--	--	--	--	--	--	--	--	--	--	--	--	--
CRAW-1009	Belle de Clairmarais	CRA-W	808	3n	-	West	BEL	--	--	--	--	--	--	--	--	--	--	--	--	--	--	--
CRAW-0523	Pomme Douce Rouge Leclerc-Bast.	CRA-W	809	2n	-	West	NLD	K3	0.8851	K3.3	0.9492	0.0421	0.0728	0.8851	--	--	--	--	--	0.02	0.0308	0.9492
CRAW-0679	Zoete Ermgaard	CRA-W	809	2n	A	West	NLD	K3	0.8851	K3.3	0.9492	0.0421	0.0728	0.8851	--	--	--	--	--	0.02	0.0308	0.9492
DCA_085	Gelata	UNIBO	810	2n	A	South	ESP	K1	0.8916	K1.2	0.689	0.8916	0.0586	0.0498	0.0653	0.689	0.2457	--	--	--	--	--
ESP03	Verde Doncella	UPNA	810	2n	-	South	ESP	K1	0.8916	K1.2	0.689	0.8916	0.0586	0.0498	0.0653	0.689	0.2457	--	--	--	--	--
CRAW-0985	Pomme Doucet	CRA-W	811	3n	-	--	--	--	--	--	--	--	--	--	--	--	--	--	--	--	--	--
X8407	Pigeon de Jérusalem	INRA	812	2n	A	West	FRA	K3	0.8962	K3.3	0.9092	0.0363	0.0675	0.8962	--	--	--	--	--	0.0333	0.0575	0.9092
CRAW-0646	Reinette Dorée Gérard	CRA-W	813	3n	-	--	--	--	--	--	--	--	--	--	--	--	--	--	--	--	--	--
CRAW-0707	Reinette Meurens	CRA-W	813	3n	-	--	--	--	--	--	--	--	--	--	--	--	--	--	--	--	--	--
CRAW-1183	Citron d'Hiver ?	CRA-W	813	3n	-	--	--	--	--	--	--	--	--	--	--	--	--	--	--	--	--	--
BAL117	Hornö	SLU	816	2n	A	--	--	K3	0.8234	K3.1	0.5646	0.1114	0.0652	0.8234	--	--	--	--	--	0.5646	0.0878	0.3476
CRAW-0213	Ossekop	CRA-W	817	3n	-	West	BEL	--	--	--	--	--	--	--	--	--	--	--	--	--	--	--
CRAW-1344	Ossekop	CRA-W	817	3n	-	West	BEL	--	--	--	--	--	--	--	--	--	--	--	--	--	--	--
1921011	Herring's Pippin	NFC-Read.	819	2n	A	West	GBR	K3	0.6769	K3.2	0.8474	0.0356	0.2875	0.6769	--	--	--	--	--	0.0733	0.8474	0.0793
DCA_081	Mela Rosata	UNIBO	820	2n	A	West	FRA	K2	0.6468	K2.2	0.9146	0.014	0.6468	0.3392	--	--	--	0.0854	0.9146	--	--	--
1929034	Taunton Cross	NFC-Read.	822	2n	A	West	GBR	K3	0.5598	K3.2	0.8918	0.018	0.4222	0.5598	--	--	--	--	--	0.0783	0.8918	0.0299
X8388	De Quint	INRA	826	2n	A	West	FRA	K3	0.9238	K3.1	0.8764	0.0332	0.043	0.9238	--	--	--	--	--	0.8764	0.0332	0.0904
1952182	Burr Knot	NFC-Read.	827	2n	A	West	GBR	K3	0.9286	K3.1	0.7325	0.0361	0.0353	0.9286	--	--	--	--	--	0.7325	0.2298	0.0378
BMN0225	Aranache-15	UPNA	828	3n	-	West	FRA	--	--	--	--	--	--	--	--	--	--	--	--	--	--	--
CZ_LF_0417	Syreček	RBIPH	838	3n	-	--	--	--	--	--	--	--	--	--	--	--	--	--	--	--	--	--
CZ_LA_0415	Strýmka jaroměřská	RBIPH	840	3n	-	--	--	--	--	--	--	--	--	--	--	--	--	--	--	--	--	--
CRAW-0201	Reinette Grise d'Automne	CRA-W	842	3n	-	--	--	--	--	--	--	--	--	--	--	--	--	--	--	--	--	--
CRAW-0986	Pomme Grise Foulon	CRA-W	842	3n	-	--	--	--	--	--	--	--	--	--	--	--	--	--	--	--	--	--
CZ_GO_0418	Kožená reneta podzimní	RBIPH	842	3n	-	--	--	--	--	--	--	--	--	--	--	--	--	--	--	--	--	--
1944001	Wheeler's Russet	NFC-Read.	843	3n	-	--	--	--	--	--	--	--	--	--	--	--	--	--	--	--	--	--
CRAW-1156	Calville Jaune	CRA-W	844	3n	-	--	--	--	--	--	--	--	--	--	--	--	--	--	--	--	--	--
CRAW-1338	Kinderkopen	CRA-W	844	3n	-	--	--	--	--	--	--	--	--	--	--	--	--	--	--	--	--	--
CRAW-1370	Kattekop	CRA-W	844	3n	-	--	--	--	--	--	--	--	--	--	--	--	--	--	--	--	--	--
CRAW-0165	Clemens	CRA-W	852	2n	A	West	BEL	K3	0.9341	K3.1	0.7732	0.0511	0.0148	0.9341	--	--	--	--	--	0.7732	0.0599	0.1669
CRAW-0668	Franse Zuren	CRA-W	859	3n	-	--	--	--	--	--	--	--	--	--	--	--	--	--	--	--	--	--
CZ_GO_0466	Lohák	RBIPH	859	3n	-	--	--	--	--	--	--	--	--	--	--	--	--	--	--	--	--	--
CRAW-0995	A 16-16 Reinette Canada Gris	CRA-W	860	3n	-	--	--	--	--	--	--	--	--	--	--	--	--	--	--	--	--	--
BMZ023	Farrera	EEAD	860	3n	-	--	--	--	--	--	--	--	--	--	--	--	--	--	--	--	--	--
CRAW-0767	Pomme Pellone	CRA-W	861	3n	-	--	--	--	--	--	--	--	--	--	--	--	--	--	--	--	--	--
CZ_GS_0470	Kučerovo	RBIPH	863	3n	-	--	--	--	--	--	--	--	--	--	--	--	--	--	--	--	--	--
CZ_LF_0043	Hedvábné letní	RBIPH	863	3n	-	--	--	--	--	--	--	--	--	--	--	--	--	--	--	--	--	--
CRAW-0561	Coupette	CRA-W	866	3n	-	--	--	--	--	--	--	--	--	--	--	--	--	--	--	--	--	--
CRAW-0764	Vellodrome	CRA-W	866	3n	-	--	--	--	--	--	--	--	--	--	--	--	--	--	--	--	--	--
CRAW-1428	Pomme Brick N° 2	CRA-W	866	3n	-	--	--	--	--	--	--	--	--	--	--	--	--	--	--	--	--	--
CRAW-1444	Belle Fleur Marie Joseph d'Othée	CRA-W	866	3n	-	--	--	--	--	--	--	--	--	--	--	--	--	--	--	--	--	--
CRAW-1059	Rambour d'Automne?	CRA-W	868	3n	-	--	--	--	--	--	--	--	--	--	--	--	--	--	--	--	--	--
CZ_LF_0045	Šotyšové	RBIPH	869	3n	-	--	--	--	--	--	--	--	--	--	--	--	--	--	--	--	--	--
DCA_A63	Rusin Bleu	UNIBO	869	3n	-	--	--	--	--	--	--	--	--	--	--	--	--	--	--	--	--	--
CRAW-0853	L'Africaine	CRA-W	871	3n	-	--	--	--	--	--	--	--	--	--	--	--	--	--	--	--	--	--
CRAW-1856	Sans Pareil de Visart	CRA-W	871	3n	-	--	--	--	--	--	--	--	--	--	--	--	--	--	--	--	--	--
CZ_GI_0486	Johannes Böttner	RBIPH	877	3n	-	West	DEU	--	--	--	--	--	--	--	--	--	--	--	--	--	--	--
CZ_GN_0475	Jeptiška	RBIPH	877	3n	-	West	DEU	--	--	--	--	--	--	--	--	--	--	--	--	--	--	--
BMN0101	Olazti-01	UPNA	878	3n	-	--	--	--	--	--	--	--	--	--	--	--	--	--	--	--	--	--
CRAW-0026	Belle-Fleur de France	CRA-W	881	3n	-	--	--	--	--	--	--	--	--	--	--	--	--	--	--	--	--	--
CRAW-1015	Pomme Vandersmissen N°2	CRA-W	885	3n	-	--	--	--	--	--	--	--	--	--	--	--	--	--	--	--	--	--
CRAW-0085	Belle de Boskoop	CRA-W	886	3n	-	--	--	--	--	--	--	--	--	--	--	--	--	--	--	--	--	--
CZ_GI_0488	Jacquinovo	RBIPH	888	3n	-	West	Western Europe	--	--	--	--	--	--	--	--	--	--	--	--	--	--	--
CZ_GI_0444	Granátka	RBIPH	889	3n	-	--	--	--	--	--	--	--	--	--	--	--	--	--	--	--	--	--
BMN0064	Manzana Pera	UPNA	890	3n	-	--	--	--	--	--	--	--	--	--	--	--	--	--	--	--	--	--
CRAW-0163	Reinette Clochard Falso (False)	CRA-W	893	3n	-	--	--	--	--	--	--	--	--	--	--	--	--	--	--	--	--	--
CRAW-0481	Bon-Pommier Defourny	CRA-W	893	3n	-	--	--	--	--	--	--	--	--	--	--	--	--	--	--	--	--	--
CRAW-0962	Streping	CRA-W	893	3n	-	--	--	--	--	--	--	--	--	--	--	--	--	--	--	--	--	--
CRAW-1053	Witte Walsschaert	CRA-W	893	3n	-	--	--	--	--	--	--	--	--	--	--	--	--	--	--	--	--	--
CRAW-1147	Reinette du Val Dieu	CRA-W	893	3n	-	--	--	--	--	--	--	--	--	--	--	--	--	--	--	--	--	--
CRAW-1107	Longue Belle Fleur	CRA-W	894	3n	-	--	--	--	--	--	--	--	--	--	--	--	--	--	--	--	--	--
CRAW-0363	Reinette des Vergers	CRA-W	895	3n	-	--	--	--	--	--	--	--	--	--	--	--	--	--	--	--	--	--
CRAW-1204	Pomme Théodosien	CRA-W	903	3n	-	--	--	--	--	--	--	--	--	--	--	--	--	--	--	--	--	--
CZ_GK_0416	Pappelův Libernáč	RBIPH	903	3n	-	--	--	--	--	--	--	--	--	--	--	--	--	--	--	--	--	--
CRAW-0815	Pomme Saivelette	CRA-W	905	3n	-	--	--	--	--	--	--	--	--	--	--	--	--	--	--	--	--	--
CRAW-0904-1	Jacques Lambert ?	CRA-W	905	3n	-	--	--	--	--	--	--	--	--	--	--	--	--	--	--	--	--	--
CRAW-0111	Trezeke Meyers	CRA-W	906	3n	-	--	--	--	--	--	--	--	--	--	--	--	--	--	--	--	--	--
CZ_LE_0412	Rozmarýnové tyrolské	RBIPH	907	3n	-	--	--	--	--	--	--	--	--	--	--	--	--	--	--	--	--	--
BAL126	Rörvik	SLU	907	3n	-	--	--	--	--	--	--	--	--	--	--	--	--	--	--	--	--	--
BMN0099	Muslo de Dama	UPNA	907	3n	-	--	--	--	--	--	--	--	--	--	--	--	--	--	--	--	--	--
CZ_LF_0049	Kardinál žíhaný	RBIPH	908	3n	-	--	--	--	--	--	--	--	--	--	--	--	--	--	--	--	--	--
CRAW-1024	Cwastresse - FAUX	CRA-W	909	3n	-	--	--	--	--	--	--	--	--	--	--	--	--	--	--	--	--	--
MRFL077	Bossost-3	UDL	912	3n	-	--	--	--	--	--	--	--	--	--	--	--	--	--	--	--	--	--
BMN0133	La Roja	UPNA	913	3n	-	--	--	--	--	--	--	--	--	--	--	--	--	--	--	--	--	--
1947039	Baker's Delicious	NFC-Read.	914	2n	A	West	GBR	K3	0.9369	K3.1	0.6817	0.0411	0.022	0.9369	--	--	--	--	--	0.6817	0.231	0.0873
X5192	Carisi	INRA (cider)	915	2n	A	Cider	FRA	K1	0.5266	K1.2	0.7667	0.5266	0.016	0.4574	0.1907	0.7667	0.0426	--	--	--	--	--
1921010	Charles Eyre	NFC-Read.	918	2n	A	West	GBR	K3	0.7155	K3.1	0.5249	0.068	0.2165	0.7155	--	--	--	--	--	0.5249	0.1687	0.3064
X3801	Moulin à Vent du Calvados	INRA (cider)	920	2n	A	Cider	FRA	K3	0.7011	K3.3	0.9031	0.2418	0.0571	0.7011	--	--	--	--	--	0.0507	0.0462	0.9031
BAL148	Gyllenkroks Astrakan	SLU	921	2n	A	North+East	SWE	K2	0.7621	K2.1	0.8745	0.0476	0.7621	0.1903	--	--	--	0.8745	0.1255	--	--	--
CRAW-0810	Rosette	CRA-W	922	3n	-	West	Western Europe	--	--	--	--	--	--	--	--	--	--	--	--	--	--	--
CZ_GL_0496	Cagašovo speciální	RBIPH	922	3n	-	West	Western Europe	--	--	--	--	--	--	--	--	--	--	--	--	--	--	--
CRAW-0795	Argile Grise	CRA-W	924	3n	-	West	FRA	--	--	--	--	--	--	--	--	--	--	--	--	--	--	--
CRAW-0221	Buckingham	CRA-W	925	2n	A	West	Western Europe	K3	0.7054	K3.3	0.4497	0.0567	0.2379	0.7054	--	--	--	--	--	0.3771	0.1732	0.4497
X8227	Trompe Gelée	INRA	927	2n	A	West	FRA	K3	0.8937	K3.3	0.901	0.0849	0.0214	0.8937	--	--	--	--	--	0.0672	0.0318	0.901
CRAW-0127	Sugar Loaf Pippin	CRA-W	928	2n	A	North+East	RUS	K3	0.7938	K3.1	0.9261	0.1827	0.0235	0.7938	--	--	--	--	--	0.9261	0.0338	0.0401
BAL199	Barry	SLU	929	2n	A	--	USA	K3	0.9184	K3.2	0.8679	0.0123	0.0693	0.9184	--	--	--	--	--	0.0593	0.8679	0.0728
X0036	Rose de Benauge	INRA	930	2n	A	West	FRA	K1	0.9728	K1.3	0.5549	0.9728	0.012	0.0152	0.0244	0.4207	0.5549	--	--	--	--	--
DCA_D74	Calimano	UNIBO	930	2n	-	West	FRA	K1	0.9728	K1.3	0.5549	0.9728	0.012	0.0152	0.0244	0.4207	0.5549	--	--	--	--	--
CZ_NAH_0485	Janoušek	RBIPH	931	2n	A	West	CZE	K3	0.9581	K3.2	0.8414	0.018	0.0239	0.9581	--	--	--	--	--	0.1182	0.8414	0.0404
X8416	Transparente de Bois Guillaume	INRA	932	2n	A	West	FRA	K2	0.633	K2.2	0.5272	0.022	0.633	0.345	--	--	--	0.4728	0.5272	--	--	--
DCA_093	Bella Scarlatta	UNIBO	933	2n	A	--	--	K2	0.96	K2.1	0.5371	0.0237	0.96	0.0163	--	--	--	0.5371	0.4629	--	--	--
X7106	Saturn	INRA (recent)	934	2n	A	Recent	GBR	K3	0.7683	K3.2	0.9621	0.014	0.2177	0.7683	--	--	--	--	--	0.0208	0.9621	0.0171
DCA_008	Solie d'Cumiana	UNIBO	935	2n	A	South	ITA	K3	0.5564	K3.1	0.817	0.3788	0.0648	0.5564	--	--	--	--	--	0.817	0.0516	0.1314
CRAW-1358	Viande (False)	CRA-W	936	2n	A	West	FRA	K3	0.9066	K3.1	0.5597	0.077	0.0164	0.9066	--	--	--	--	--	0.5597	0.303	0.1373
X4915	Red Dougherty	INRA	939	2n	A	--	NZL	K1	0.594	K1.1	0.6143	0.594	0.0239	0.3821	0.6143	0.177	0.2087	--	--	--	--	--
DCA_L14	Garola	UNIBO	940	2n	A	South	ITA	K3	0.474	K3.1	0.6756	0.3883	0.1378	0.474	--	--	--	--	--	0.6756	0.1519	0.1725
CZ_GI_0456	Hubbardstonské	RBIPH	941	2n	A	--	USA	K3	0.7873	K3.1	0.8368	0.0313	0.1814	0.7873	--	--	--	--	--	0.8368	0.1282	0.035
BMN0295	Lalastra-04	UPNA	943	2n	A	West	Western Europe	K3	0.95	K3.1	0.7678	0.027	0.023	0.95	--	--	--	--	--	0.7678	0.0686	0.1636
CZ_GM_0487	Fischerovo	RBIPH	944	3n	-	--	--	--	--	--	--	--	--	--	--	--	--	--	--	--	--	--
BMN0023	Manzana de San Fermín	UPNA	945	2n	A	--	--	K3	0.8811	K3.1	0.9301	0.0958	0.0231	0.8811	--	--	--	--	--	0.9301	0.0292	0.0407
CRAW-0732	Pomme Anthoine	CRA-W	949	3n	-	--	--	--	--	--	--	--	--	--	--	--	--	--	--	--	--	--
BMN0067	Gurea Arriak	UPNA	949	3n	-	--	--	--	--	--	--	--	--	--	--	--	--	--	--	--	--	--
1957191	Ecklinville	NFC-Read.	950	2n	A	--	--	K3	0.9462	K3.1	0.6436	0.0364	0.0174	0.9462	--	--	--	--	--	0.6436	0.0514	0.305
BMN0157	Garralda-02	UPNA	950	2n	-	--	--	K3	0.9462	K3.1	0.6436	0.0364	0.0174	0.9462	--	--	--	--	--	0.6436	0.0514	0.305
X0600	Choureau	INRA	951	2n	A	West	FRA	K3	0.9278	K3.1	0.7906	0.0605	0.0117	0.9278	--	--	--	--	--	0.7906	0.1715	0.0379
MRFL078	Bossost-4	UDL	951	2n	-	West	FRA	K3	0.9278	K3.1	0.7906	0.0605	0.0117	0.9278	--	--	--	--	--	0.7906	0.1715	0.0379
BMN0047	Sagar Motela	UPNA	952	2n	A	South	ESP	K1	0.966	K1.2	0.9102	0.966	0.012	0.022	0.0507	0.9102	0.0391	--	--	--	--	--
MRFL002	Peruco	UDL	953	2n	-	South	ESP	K1	0.9097	K1.2	0.8024	0.9097	0.011	0.0793	0.0743	0.8024	0.1233	--	--	--	--	--
BMN0278	Pero Mingan	UPNA	953	2n	A	South	ESP	K1	0.9097	K1.2	0.8024	0.9097	0.011	0.0793	0.0743	0.8024	0.1233	--	--	--	--	--
BMN0241	Manzana Enana	UPNA	954	2n	A	South	ESP	K2	0.7783	K2.1	0.7594	0.0654	0.7783	0.1563	--	--	--	0.7594	0.2406	--	--	--
BMN0017	Urte Sagarra	UPNA	956	2n	A	South	ESP	K1	0.919	K1.2	0.9519	0.919	0.029	0.052	0.025	0.9519	0.0231	--	--	--	--	--
BMN0022	Erreka Sagarra	UPNA	957	2n	A	South	ESP	K1	0.9692	K1.2	0.9577	0.9692	0.015	0.0158	0.0213	0.9577	0.021	--	--	--	--	--
MRFL028	Navalmoral de Bejar - 1	UDL	958	2n	A	South	ESP	K1	0.9608	K1.2	0.9071	0.9608	0.0204	0.0188	0.0359	0.9071	0.057	--	--	--	--	--
BMZ073	Reineta Encarnada	EEAD	959	2n	A	South	ESP	K1	0.8336	K1.2	0.7363	0.8336	0.0161	0.1503	0.192	0.7363	0.0716	--	--	--	--	--
X9108	Conique	INRA	960	2n	A	--	--	K3	0.9308	K3.1	0.8476	0.0382	0.031	0.9308	--	--	--	--	--	0.8476	0.0916	0.0608
BMN0156	Larrenz	UPNA	960	2n	-	--	--	K3	0.9308	K3.1	0.8476	0.0382	0.031	0.9308	--	--	--	--	--	0.8476	0.0916	0.0608
BMN0063	Azpirotz-01	UPNA	961	2n	A	South	ESP	K1	0.8774	K1.2	0.94	0.8774	0.0959	0.0267	0.032	0.94	0.028	--	--	--	--	--
BMN0069	Azpirotz-03	UPNA	961	2n	-	South	ESP	K1	0.8774	K1.2	0.94	0.8774	0.0959	0.0267	0.032	0.94	0.028	--	--	--	--	--
BMN0179	Beltza	UPNA	962	2n	A	South	ESP	K3	0.9149	K3.1	0.6256	0.0507	0.0344	0.9149	--	--	--	--	--	0.6256	0.0337	0.3407
X1618	Calville Rouge du Mont Dore	INRA	963	2n	A	West	FRA	K2	0.8105	K2.2	0.9312	0.0516	0.8105	0.1379	--	--	--	0.0688	0.9312	--	--	--
BMN0068	Kampanduxi	UPNA	964	3n	-	South	ESP	--	--	--	--	--	--	--	--	--	--	--	--	--	--	--
BMN0060	Uztegi-01	UPNA	965	2n	A	South	ESP	K3	0.8977	K3.1	0.852	0.0791	0.0232	0.8977	--	--	--	--	--	0.852	0.036	0.112
BMN0303	Injerta	UPNA	966	2n	A	South	ESP	K1	0.5925	K1.1	0.5434	0.5925	0.0538	0.3537	0.5434	0.3578	0.0988	--	--	--	--	--
BMN0040	Atxon Sagarra	UPNA	967	3n	-	South	ESP	--	--	--	--	--	--	--	--	--	--	--	--	--	--	--
BMN0045	Botil Sagarra	UPNA	968	2n	A	South	ESP	K1	0.9013	K1.2	0.9363	0.9013	0.0784	0.0203	0.0199	0.9363	0.0438	--	--	--	--	--
MRFL057	De Agosto	UDL	969	2n	A	South	ESP	K1	0.8112	K1.2	0.8745	0.8112	0.1246	0.0641	0.0517	0.8745	0.0738	--	--	--	--	--
BMN0267	Hierro	UPNA	970	2n	A	South	ESP	K1	0.9646	K1.2	0.7472	0.9646	0.012	0.0234	0.028	0.7472	0.2248	--	--	--	--	--
BMN0004	Ezti-Beltza	UPNA	972	3n	-	--	--	--	--	--	--	--	--	--	--	--	--	--	--	--	--	--
BMN0056	Leitza-06	UPNA	973	2n	A	South	ESP	K1	0.9436	K1.2	0.8645	0.9436	0.019	0.0374	0.1065	0.8645	0.029	--	--	--	--	--
BMN0273	Pero	UPNA	974	2n	A	South	ESP	K1	0.9218	K1.2	0.772	0.9218	0.0143	0.0639	0.0723	0.772	0.1557	--	--	--	--	--
BMZ051	Roja del Valle de Benejama	EEAD	975	2n	A	South	ESP	K1	0.966	K1.2	0.6059	0.966	0.018	0.016	0.0672	0.6059	0.3269	--	--	--	--	--
BMN0185	Beasoain-02	UPNA	977	2n	A	South	ESP	K1	0.9521	K1.2	0.9175	0.9521	0.012	0.0359	0.0465	0.9175	0.036	--	--	--	--	--
BMN0279	Ortell	UPNA	978	2n	A	South	ESP	K1	0.9038	K1.2	0.8052	0.9038	0.0731	0.0231	0.097	0.8052	0.0979	--	--	--	--	--
BMN0087	Naranjina	UPNA	979	2n	A	South	ESP	K1	0.9516	K1.2	0.9066	0.9516	0.011	0.0374	0.0566	0.9066	0.0368	--	--	--	--	--
BMN0212	Aranache-03	UPNA	980	3n	-	South	ESP	--	--	--	--	--	--	--	--	--	--	--	--	--	--	--
BMN0042	Kerienlutxia	UPNA	981	2n	A	South	ESP	K1	0.9222	K1.2	0.9491	0.9222	0.02	0.0578	0.0311	0.9491	0.0198	--	--	--	--	--
MRFL020	Gaya	UDL	982	2n	A	South	ESP	K1	0.8633	K1.2	0.9241	0.8633	0.0801	0.0567	0.0442	0.9241	0.0317	--	--	--	--	--
BMN0105	Martell	UPNA	983	2n	A	South	ESP	K1	0.954	K1.2	0.9483	0.954	0.018	0.028	0.0274	0.9483	0.0243	--	--	--	--	--
BMN0173	Baztan Sagarra	UPNA	984	2n	A	South	ESP	K1	0.9727	K1.2	0.9153	0.9727	0.009	0.0183	0.0455	0.9153	0.0392	--	--	--	--	--
BMN0272	Morro de Liebre	UPNA	985	2n	A	South	ESP	K1	0.9731	K1.2	0.8074	0.9731	0.0119	0.015	0.0308	0.8074	0.1618	--	--	--	--	--
BMZ009	Bost Kantoia	EEAD	986	2n	A	South	ESP	K3	0.5484	K3.1	0.817	0.4384	0.0132	0.5484	--	--	--	--	--	0.817	0.0417	0.1413
BMN0084	Manzana Pera	UPNA	987	2n	A	South	ESP	K1	0.9457	K1.2	0.9584	0.9457	0.0189	0.0354	0.0224	0.9584	0.0192	--	--	--	--	--
BMZ047	Reineta Regil	EEAD	988	2n	A	South	ESP	K1	0.7138	K1.2	0.7788	0.7138	0.0787	0.2075	0.1459	0.7788	0.0753	--	--	--	--	--
BMN0013	Negu Sagarra	UPNA	989	3n	-	South	ESP	--	--	--	--	--	--	--	--	--	--	--	--	--	--	--
MRFL081	Manyaga	UDL	990	2n	A	South	ESP	K1	0.8385	K1.2	0.6674	0.8385	0.0819	0.0796	0.1315	0.6674	0.2011	--	--	--	--	--
ESP05	Camuesa	UPNA	991	2n	A	South	ESP	K1	0.8114	K1.2	0.709	0.8114	0.0408	0.1478	0.188	0.709	0.103	--	--	--	--	--
BMN0167	Fuerte	UPNA	992	3n	-	South	ESP	--	--	--	--	--	--	--	--	--	--	--	--	--	--	--
BMN0265	Urte Bete	UPNA	993	3n	-	South	ESP	--	--	--	--	--	--	--	--	--	--	--	--	--	--	--
BMN0132	Zuria	UPNA	994	3n	-	South	ESP	--	--	--	--	--	--	--	--	--	--	--	--	--	--	--
CZ_BC_0466	Schneiderapfel	RBIPH	1000	3n	-	--	--	--	--	--	--	--	--	--	--	--	--	--	--	--	--	--
CHE0032	Ernst Bosch	FRUCTUS	1003	2n	A	West	DEU	K3	0.9122	K3.3	0.8472	0.0516	0.0362	0.9122	--	--	--	--	--	0.0734	0.0794	0.8472
CHE2103	Tobiässler	FRUCTUS	1006	2n	A	West	CHE	K2	0.7782	K2.1	0.792	0.118	0.7782	0.1038	--	--	--	0.792	0.208	--	--	--
X7919	Golden Lasa	INRA (recent)	1008	2n	A	Recent	ITA	K3	0.9729	K3.2	0.8872	0.0141	0.013	0.9729	--	--	--	--	--	0.0755	0.8872	0.0373
X6841	Rubinola	INRA (recent)	1011	2n	A	Recent	CZE	K3	0.7206	K3.2	0.9083	0.0192	0.2602	0.7206	--	--	--	--	--	0.0494	0.9083	0.0423
X6172	Brusatte	INRA	1016	2n	A	West	CHE	K1	0.9311	K1.3	0.6713	0.9311	0.017	0.0519	0.2516	0.0771	0.6713	--	--	--	--	--
X3721	Bassard	INRA	1017	2n	A	West	FRA	K3	0.8256	K3.3	0.92	0.1456	0.0288	0.8256	--	--	--	--	--	0.0454	0.0346	0.92
CHE2053	Tardive de la Chaux	FRUCTUS	1018	2n	A	West	Western Europe	K3	0.7488	K3.3	0.8844	0.0957	0.1555	0.7488	--	--	--	--	--	0.0688	0.0468	0.8844
X8214	Monique Dubourg	INRA	1019	2n	A	--	--	K3	0.8408	K3.3	0.8088	0.1197	0.0395	0.8408	--	--	--	--	--	0.1034	0.0878	0.8088
X6194	Barbe	INRA	1021	2n	A	West	FRA	K3	0.6384	K3.3	0.7624	0.3175	0.0441	0.6384	--	--	--	--	--	0.1661	0.0715	0.7624
CRAW-0258	Leuenapfel	CRA-W	1023	2n	A	West	CHE	K1	0.9378	K1.1	0.9333	0.9378	0.021	0.0412	0.9333	0.024	0.0427	--	--	--	--	--
X7843	Galmac	INRA (recent)	1034	2n	A	Recent	CHE	K3	0.6836	K3.2	0.8613	0.0364	0.2801	0.6836	--	--	--	--	--	0.0644	0.8613	0.0743
X6171	Bovarde	INRA	1036	2n	A	West	CHE	K3	0.4602	K3.3	0.747	0.2934	0.2464	0.4602	--	--	--	--	--	0.1316	0.1214	0.747
CHE2278	Kronprinz Rudolf	FRUCTUS	1037	2n	A	--	AUT	K2	0.488	K2.1	0.8646	0.4134	0.488	0.0987	--	--	--	0.8646	0.1354	--	--	--
X8156	Scifresh	INRA (recent)	1046	2n	A	Recent	NZL	K3	0.966	K3.2	0.9546	0.019	0.015	0.966	--	--	--	--	--	0.0235	0.9546	0.0219
CRAW-0118	Shöne von Fontenay	CRA-W	1054	2n	A	West	Western Europe	K1	0.49	K1.1	0.7882	0.49	0.3795	0.1305	0.7882	0.1577	0.0541	--	--	--	--	--
X2774	Judeline	INRA (recent)	1057	2n	A	Recent	FRA	K3	0.912	K3.2	0.9591	0.0301	0.0579	0.912	--	--	--	--	--	0.0201	0.9591	0.0208
X7444	Dalinbel	INRA (recent)	1058	2n	A	Recent	FRA	K3	0.9289	K3.2	0.9437	0.0422	0.0289	0.9289	--	--	--	--	--	0.0346	0.9437	0.0217
CHE1422	Kienberger Holzapfel	FRUCTUS	1064	2n	A	West	CHE	K1	0.5809	K1.1	0.946	0.5809	0.3767	0.0424	0.946	0.0362	0.0178	--	--	--	--	--
CHE1466	Bernhardzeller	FRUCTUS	1074	2n	A	West	CHE	K1	0.817	K1.1	0.7849	0.817	0.035	0.148	0.7849	0.0409	0.1742	--	--	--	--	--
CHE1223	Matzaar	FRUCTUS	1076	2n	A	West	CHE	K1	0.9311	K1.2	0.8797	0.9311	0.014	0.0549	0.0876	0.8797	0.0327	--	--	--	--	--
CHE2075	Cresson	FRUCTUS	1080	2n	A	West	CHE	K2	0.3988	K2.1	0.8631	0.3329	0.3988	0.2682	--	--	--	0.8631	0.1369	--	--	--
CHE2320	Wagnerapfel=Habermehler	FRUCTUS	1082	2n	A	West	Western Europe	K1	0.5905	K1.1	0.9059	0.5905	0.3297	0.0798	0.9059	0.0681	0.026	--	--	--	--	--
CHE1345	Wespiapfel	FRUCTUS	1088	2n	A	West	CHE	K3	0.9292	K3.3	0.4368	0.024	0.0468	0.9292	--	--	--	--	--	0.2329	0.3304	0.4368
CHE0316	Pomme Duchesse	FRUCTUS	1091	2n	A	West	Western Europe	K1	0.6575	K1.2	0.5948	0.6575	0.0367	0.3058	0.3333	0.5948	0.0719	--	--	--	--	--
CHE0256	Pomme Battiorette	FRUCTUS	1093	2n	A	West	CHE	K1	0.7217	K1.1	0.9443	0.7217	0.0927	0.1857	0.9443	0.0241	0.0316	--	--	--	--	--
CRAW-1160	Merveille du Parc	CRA-W	1101	2n	A	West	BEL	K3	0.9622	K3.2	0.9693	0.0182	0.0196	0.9622	--	--	--	--	--	0.0163	0.9693	0.0144
CRAW-0926	Posson vert	CRA-W	1102	3n	-	--	--	--	--	--	--	--	--	--	--	--	--	--	--	--	--	--
CZ_BF_0411	Schwarzwaldenské	RBIPH	1103	2n	A	West	Western Europe	K2	0.6494	K2.1	0.8747	0.1199	0.6494	0.2307	--	--	--	0.8747	0.1253	--	--	--
CZ_LF_0423	Staročeské medové	RBIPH	1104	2n	A	West	Western Europe	K2	0.7885	K2.1	0.7668	0.0815	0.7885	0.13	--	--	--	0.7668	0.2332	--	--	--
CZ_GQ_0412	Rederova reneta	RBIPH	1105	2n	A	West	DEU	K2	0.9136	K2.2	0.5718	0.0181	0.9136	0.0683	--	--	--	0.4282	0.5718	--	--	--
CZ_GE_0464	Biesterfeldská reneta	RBIPH	1106	3n	-	--	--	--	--	--	--	--	--	--	--	--	--	--	--	--	--	--
BMZ024	Cua Llarga	EEAD	1107	2n	A	South	ESP	K3	0.4912	K3.3	0.5731	0.4461	0.0628	0.4912	--	--	--	--	--	0.3575	0.0694	0.5731
CZ_GI_0454	Harisovo růžové	RBIPH	1108	2n	A	--	--	K3	0.8316	K3.3	0.8552	0.0537	0.1147	0.8316	--	--	--	--	--	0.0559	0.0889	0.8552
X6571	Delblush	INRA (recent)	1109	2n	A	Recent	FRA	K3	0.8918	K3.2	0.8942	0.0632	0.045	0.8918	--	--	--	--	--	0.018	0.8942	0.0878
X7168	Goldrush	INRA (recent)	1110	2n	A	Recent	USA	K3	0.9595	K3.2	0.9219	0.0194	0.0211	0.9595	--	--	--	--	--	0.05	0.9219	0.0281
X6208	Reinette Parmentier	INRA	1111	2n	A	West	Western Europe	K3	0.9265	K3.2	0.9487	0.0615	0.012	0.9265	--	--	--	--	--	0.0313	0.9487	0.02
CHE0716	Somazzo centrale	FRUCTUS	1112	2n	A	South	ITA	K1	0.9296	K1.1	0.5846	0.9296	0.0369	0.0335	0.5846	0.035	0.3804	--	--	--	--	--
CHE1806	Eggerapfel	FRUCTUS	1128	2n	A	West	CHE	K3	0.5434	K3.3	0.923	0.2946	0.162	0.5434	--	--	--	--	--	0.0316	0.0454	0.923
CHE1517	Streifling / Stickeliöpfel	FRUCTUS	1129	2n	A	West	CHE	K1	0.4975	K1.1	0.9335	0.4975	0.022	0.4805	0.9335	0.0317	0.0348	--	--	--	--	--
CHE1369	Eierapfel	FRUCTUS	1131	2n	A	West	CHE	K1	0.8551	K1.1	0.6931	0.8551	0.1319	0.013	0.6931	0.0911	0.2158	--	--	--	--	--
CHE0925	Joggenberger	FRUCTUS	1140	2n	A	West	CHE	K1	0.4787	K1.1	0.9365	0.4787	0.1237	0.3977	0.9365	0.0379	0.0256	--	--	--	--	--
CHE2324	Goro	FRUCTUS	1148	2n	A	West	CHE	K1	0.6047	K1.1	0.8683	0.6047	0.062	0.3333	0.8683	0.0435	0.0882	--	--	--	--	--
CHE1249	Lädersuur	FRUCTUS	1151	2n	A	West	CHE	K1	0.9133	K1.3	0.748	0.9133	0.02	0.0667	0.1849	0.0671	0.748	--	--	--	--	--
CHE0941	Bittersüss	FRUCTUS	1152	2n	A	West	CHE?	K1	0.8222	K1.1	0.8672	0.8222	0.1159	0.0619	0.8672	0.0492	0.0836	--	--	--	--	--
CHE1117	Süssapfel	FRUCTUS	1159	2n	A	West	CHE	K2	0.4887	K2.1	0.7821	0.0731	0.4887	0.4383	--	--	--	0.7821	0.2179	--	--	--
CHE0892	Sunnehöfler	FRUCTUS	1163	2n	A	West	CHE	K1	0.9149	K1.1	0.5191	0.9149	0.0247	0.0604	0.5191	0.2641	0.2168	--	--	--	--	--
CHE0408	Buchser Rosen	FRUCTUS	1167	2n	A	West	CHE	K3	0.8266	K3.1	0.8327	0.135	0.0384	0.8266	--	--	--	--	--	0.8327	0.0931	0.0742
CHE0948	Wieseli	FRUCTUS	1169	2n	A	West	CHE	K2	0.7053	K2.1	0.692	0.0623	0.7053	0.2324	--	--	--	0.692	0.308	--	--	--
CHE1364	Dörfliapfel	FRUCTUS	1170	2n	A	West	CHE	K3	0.9621	K3.1	0.8997	0.0232	0.0147	0.9621	--	--	--	--	--	0.8997	0.0751	0.0252
CHE0942	Manslicher / Grunghanni	FRUCTUS	1178	2n	A	West	CHE?	K1	0.9282	K1.1	0.8871	0.9282	0.0218	0.05	0.8871	0.0523	0.0606	--	--	--	--	--
CHE0205	Pomme Buschelsapfel	FRUCTUS	1185	2n	A	West	CHE	K3	0.893	K3.1	0.6628	0.08	0.027	0.893	--	--	--	--	--	0.6628	0.1877	0.1495
CHE0152	Pomme fril	FRUCTUS	1187	2n	A	West	CHE?	K3	0.6828	K3.3	0.8189	0.2893	0.0279	0.6828	--	--	--	--	--	0.0553	0.1258	0.8189
CHE0177	Grise ovale	FRUCTUS	1191	2n	A	West	CHE	K1	0.8913	K1.3	0.5137	0.8913	0.0154	0.0933	0.4188	0.0675	0.5137	--	--	--	--	--
CHE0349	Pomme Morre de Veau	FRUCTUS	1192	2n	A	West	CHE	K1	0.922	K1.1	0.9113	0.922	0.0276	0.0504	0.9113	0.0575	0.0312	--	--	--	--	--
CHE0848	Carla	FRUCTUS	1198	2n	A	West	Western Europe	K3	0.867	K3.3	0.8973	0.0298	0.1032	0.867	--	--	--	--	--	0.0645	0.0382	0.8973
X8152	Civni	INRA (recent)	1211	2n	A	Recent	ITA	K3	0.9472	K3.2	0.9663	0.0308	0.022	0.9472	--	--	--	--	--	0.0187	0.9663	0.015
X8299	Topaz	INRA (recent)	1213	2n	A	Recent	CZE	K3	0.9365	K3.2	0.8231	0.0153	0.0482	0.9365	--	--	--	--	--	0.141	0.8231	0.0359
X7830	Huaguan	INRA (recent)	1214	2n	A	Recent	CHN	K3	0.9448	K3.2	0.9483	0.0401	0.0151	0.9448	--	--	--	--	--	0.0238	0.9483	0.0279
X7786	Sciglo	INRA (recent)	1215	2n	A	Recent	NZL	K3	0.9372	K3.2	0.9589	0.0345	0.0283	0.9372	--	--	--	--	--	0.0207	0.9589	0.0204
1962016	Howgate Wonder	NFC-Read.	1237	2n	A	West	GBR	K3	0.8068	K3.2	0.6694	0.02	0.1732	0.8068	--	--	--	--	--	0.2103	0.6694	0.1203
DCA_B14	Appio Rosseggiante	UNIBO	1240	3n	-	--	--	--	--	--	--	--	--	--	--	--	--	--	--	--	--	--
CHE2208	Hansmüller/Müllerapfel=Wiederkehr	FRUCTUS	1241	2n	A	West	CHE	K1	0.4974	K1.1	0.919	0.4974	0.4758	0.0269	0.919	0.0455	0.0355	--	--	--	--	--
CHE1759	Maltacher	FRUCTUS	1242	2n	A	West	NLD	K1	0.9558	K1.1	0.8383	0.9558	0.0212	0.023	0.8383	0.0472	0.1145	--	--	--	--	--
CHE1567	Jahrapfel	FRUCTUS	1243	2n	A	West	CHE	K3	0.4525	K3.3	0.9568	0.3358	0.2116	0.4525	--	--	--	--	--	0.0188	0.0244	0.9568
CHE1142	Zimtapfel	FRUCTUS	1244	2n	A	West	CHE	K3	0.9439	K3.3	0.869	0.0261	0.03	0.9439	--	--	--	--	--	0.0522	0.0788	0.869
CHE1588	Bläulerapfel	FRUCTUS	1246	2n	A	West	CHE	K1	0.9443	K1.1	0.797	0.9443	0.016	0.0397	0.797	0.0295	0.1735	--	--	--	--	--
CHE0893	Heuapfel	FRUCTUS	1248	2n	A	West	CHE	K2	0.979	K2.1	0.6102	0.012	0.979	0.009	--	--	--	0.6102	0.3898	--	--	--
CHE1192	Schibech	FRUCTUS	1249	2n	A	West	CHE	K2	0.8468	K2.1	0.622	0.0742	0.8468	0.079	--	--	--	0.622	0.378	--	--	--
CHE1646	Wygärtler / Weingärtker	FRUCTUS	1255	2n	A	West	CHE	K3	0.5619	K3.3	0.8937	0.1806	0.2575	0.5619	--	--	--	--	--	0.0375	0.0688	0.8937
CHE1480	Meiers Heieri	FRUCTUS	1256	2n	A	West	CHE	K2	0.4448	K2.1	0.6641	0.2455	0.4448	0.3098	--	--	--	0.6641	0.3359	--	--	--
CHE2173	Thurgauer Borsdorfer	FRUCTUS	1260	2n	A	West	Western Europe	K2	0.6537	K2.1	0.6207	0.0284	0.6537	0.3179	--	--	--	0.6207	0.3793	--	--	--
CHE2055	Weisser Süssapfel / Eggerapfel	FRUCTUS	1263	2n	A	West	CHE	K1	0.4701	K1.1	0.6773	0.4701	0.2887	0.2412	0.6773	0.1034	0.2193	--	--	--	--	--
CHE1322	Rotwiler	FRUCTUS	1271	2n	A	West	CHE?	K2	0.7931	K2.2	0.8198	0.0796	0.7931	0.1273	--	--	--	0.1802	0.8198	--	--	--
CHE1283	Pomme tricolor	FRUCTUS	1281	2n	A	West	Western Europe	K3	0.567	K3.3	0.5091	0.4143	0.0187	0.567	--	--	--	--	--	0.1372	0.3537	0.5091
CHE1444	Basler Wildling	FRUCTUS	1292	2n	A	West	CHE	K3	0.4389	K3.3	0.8947	0.3778	0.1834	0.4389	--	--	--	--	--	0.072	0.0333	0.8947
CHE1169	Die Süssen	FRUCTUS	1293	2n	A	West	CHE	K1	0.794	K1.1	0.919	0.794	0.1542	0.0518	0.919	0.0447	0.0363	--	--	--	--	--
CHE1074	Göldlin	FRUCTUS	1298	2n	A	West	CHE	K3	0.8901	K3.1	0.9448	0.0879	0.022	0.8901	--	--	--	--	--	0.9448	0.0277	0.0275
CHE1458	Torkelapfel	FRUCTUS	1299	2n	A	West	CHE	K3	0.8774	K3.2	0.4576	0.091	0.0316	0.8774	--	--	--	--	--	0.2169	0.4576	0.3254
CHE1015	Heimenschwander / Himischwander	FRUCTUS	1314	2n	A	West	CHE	K3	0.8643	K3.1	0.4998	0.0912	0.0445	0.8643	--	--	--	--	--	0.4998	0.2156	0.2846
FIN02	Aino	MTT AgRes	1319	2n	A	North+East	FIN	K2	0.7054	K2.1	0.9229	0.1226	0.7054	0.172	--	--	--	0.9229	0.0771	--	--	--
FIN50	Ämmänsaari	MTT AgRes	1319	2n	-	North+East	FIN	K2	0.7054	K2.1	0.9229	0.1226	0.7054	0.172	--	--	--	0.9229	0.0771	--	--	--
CHE0886	Hinterrütler	FRUCTUS	1330	2n	A	West	CHE	K1	0.5925	K1.1	0.9109	0.5925	0.3235	0.084	0.9109	0.0336	0.0555	--	--	--	--	--
BAL064	Samo	SLU	1335	2n	A	North+East	FIN	K2	0.9248	K2.1	0.8358	0.0562	0.9248	0.019	--	--	--	0.8358	0.1642	--	--	--
CHE2044	Wasserbodini	FRUCTUS	1338	2n	A	West	CHE	K1	0.5902	K1.1	0.929	0.5902	0.3546	0.0552	0.929	0.033	0.038	--	--	--	--	--
CHE1502	Tonhüebler	FRUCTUS	1342	2n	A	West	CHE	K3	0.9175	K3.3	0.7729	0.056	0.0265	0.9175	--	--	--	--	--	0.1991	0.028	0.7729
CHE2107	Grauer Hordapfel	FRUCTUS	1343	2n	A	West	CHE	K1	0.5182	K1.1	0.6916	0.5182	0.2291	0.2527	0.6916	0.2227	0.0857	--	--	--	--	--
CHE0883	Kapaner	FRUCTUS	1346	2n	A	West	CHE	K1	0.8253	K1.1	0.5306	0.8253	0.018	0.1567	0.5306	0.0559	0.4135	--	--	--	--	--
CHE1991	Kouhage / Kutoua?	FRUCTUS	1347	2n	A	West	CHE	K3	0.7347	K3.3	0.5013	0.148	0.1174	0.7347	--	--	--	--	--	0.3524	0.1463	0.5013
CHE0918	Schöner v. Boos	FRUCTUS	1352	2n	A	West	CHE	K1	0.6321	K1.1	0.6639	0.6321	0.035	0.3329	0.6639	0.2509	0.0852	--	--	--	--	--
CHE1621	Nötiapfel	FRUCTUS	1353	2n	A	West	CHE	K3	0.5211	K3.3	0.9452	0.1851	0.2938	0.5211	--	--	--	--	--	0.0363	0.0185	0.9452
BMZ018	De pera	EEAD	1355	2n	A	South	ESP	K1	0.6051	K1.2	0.8553	0.6051	0.012	0.3829	0.031	0.8553	0.1137	--	--	--	--	--
CHE2205	Roter Seeapfel	FRUCTUS	1359	2n	A	West	CHE	K3	0.867	K3.1	0.6521	0.0967	0.0363	0.867	--	--	--	--	--	0.6521	0.3247	0.0232
CHE0903	Süssapfel	FRUCTUS	1362	2n	A	West	CHE?	K1	0.68	K1.3	0.4413	0.68	0.0757	0.2444	0.2582	0.3005	0.4413	--	--	--	--	--
CHE0195	Pomme Reinette de Buix	FRUCTUS	1373	2n	A	West	CHE	K3	0.9404	K3.1	0.4849	0.0436	0.016	0.9404	--	--	--	--	--	0.4849	0.2886	0.2265
CHE0303	Pomme Court-Pendu	FRUCTUS	1374	2n	A	West	CHE	K3	0.687	K3.3	0.8093	0.2374	0.0755	0.687	--	--	--	--	--	0.0805	0.1103	0.8093
CHE0269	Pomme Bölleöpfel	FRUCTUS	1377	2n	A	West	Western Europe	K3	0.7198	K3.1	0.4304	0.2611	0.0191	0.7198	--	--	--	--	--	0.4304	0.1524	0.4171
CHE2134	Russ 12740	FRUCTUS	1378	2n	E (Ext.)	North+East	RUS	--	--	--	--	--	--	--	--	--	--	--	--	--	--	--
CHE1607	Ormelia	FRUCTUS	1422	2n	A	West	CHE	K3	0.7298	K3.3	0.5129	0.2482	0.022	0.7298	--	--	--	--	--	0.4283	0.0588	0.5129
1920020	Cornish Aromatic	NFC-Read.	1428	2n	A	West	GBR	K3	0.9619	K3.3	0.5113	0.0208	0.0173	0.9619	--	--	--	--	--	0.3718	0.1169	0.5113
ESP01	Esperiega	UPNA	1429	2n	A	South	ESP	K1	0.7142	K1.2	0.8519	0.7142	0.035	0.2508	0.0517	0.8519	0.0964	--	--	--	--	--
KRAS096	Anis polosatyj	MOSVIR	1430	2n	A	North+East	RUS	K2	0.893	K2.1	0.9194	0.09	0.893	0.017	--	--	--	0.9194	0.0806	--	--	--
KRAS098	Anis barhatnyj	MOSVIR	1430	2n	-	North+East	RUS	K2	0.893	K2.1	0.9194	0.09	0.893	0.017	--	--	--	0.9194	0.0806	--	--	--
KRAS113	Anis alyj	MOSVIR	1430	2n	-	North+East	RUS	K2	0.893	K2.1	0.9194	0.09	0.893	0.017	--	--	--	0.9194	0.0806	--	--	--
KRAS126	Anis Polosatyi	MOSVIR	1430	2n	-	North+East	RUS	K2	0.893	K2.1	0.9194	0.09	0.893	0.017	--	--	--	0.9194	0.0806	--	--	--
RUS023	Anis alyj	VNIISPK	1430	2n	-	North+East	RUS	K2	0.893	K2.1	0.9194	0.09	0.893	0.017	--	--	--	0.9194	0.0806	--	--	--
CHE0504	Kugler	FRUCTUS	1435	2n	A	West	CHE	K3	0.9125	K3.2	0.9037	0.0387	0.0488	0.9125	--	--	--	--	--	0.0571	0.9037	0.0392
BMN0188	Manzana Pera	UPNA	1437	2n	A	South	Southern Europe	K1	0.7792	K1.2	0.9091	0.7792	0.1678	0.053	0.0487	0.9091	0.0422	--	--	--	--	--
2000053	Keswick Codlin	NFC-Read.	1438	2n	A	West	GBR	K3	0.8338	K3.1	0.9181	0.1208	0.0454	0.8338	--	--	--	--	--	0.9181	0.0246	0.0573
BMN0025	Merkaliña	UPNA	1439	2n	A	South	Southern Europe	K3	0.9377	K3.3	0.5927	0.0442	0.0181	0.9377	--	--	--	--	--	0.1944	0.2128	0.5927
1946024	Golden Pippin	NFC-Read.	1441	2n	A	West	GBR	K3	0.9377	K3.1	0.894	0.0448	0.0175	0.9377	--	--	--	--	--	0.894	0.0374	0.0686
RUS007	Grushovka revel'skaja	VNIISPK	1443	2n	A	North+East	RUS	K2	0.9444	K2.1	0.8586	0.02	0.9444	0.0356	--	--	--	0.8586	0.1414	--	--	--
RUS027	Osennee polosatoe	VNIISPK	1448	2n	A	North+East	North+East	K2	0.9649	K2.1	0.7627	0.0172	0.9649	0.0179	--	--	--	0.7627	0.2373	--	--	--
FIN12	Kersti	MTT AgRes	1457	2n	-	North+East	FIN	K2	0.9316	K2.1	0.8637	0.0502	0.9316	0.0182	--	--	--	0.8637	0.1363	--	--	--
BAL013	Villnäs Ananas	SLU	1457	2n	A	North+East	FIN	K2	0.9316	K2.1	0.8637	0.0502	0.9316	0.0182	--	--	--	0.8637	0.1363	--	--	--
BAL050	Make	SLU	1458	2n	A	North+East	FIN	K3	0.3672	K3.2	0.5181	0.3208	0.3119	0.3672	--	--	--	--	--	0.2255	0.5181	0.2564
FIN24	Sariola	MTT AgRes	1459	2n	-	North+East	FIN	K2	0.8613	K2.1	0.9242	0.0802	0.8613	0.0585	--	--	--	0.9242	0.0758	--	--	--
BAL066	Sariola	SLU	1459	2n	A	North+East	FIN	K2	0.8613	K2.1	0.9242	0.0802	0.8613	0.0585	--	--	--	0.9242	0.0758	--	--	--
BAL070	Socker-Miron	SLU	1460	2n	A	North+East	RUS	K2	0.9513	K2.1	0.8499	0.0295	0.9513	0.0192	--	--	--	0.8499	0.1501	--	--	--
RUS013	Mironchik	VNIISPK	1460	2n	-	North+East	RUS	K2	0.9513	K2.1	0.8499	0.0295	0.9513	0.0192	--	--	--	0.8499	0.1501	--	--	--
RUS016	Korobovka	VNIISPK	1460	2n	-	North+East	RUS	K2	0.9513	K2.1	0.8499	0.0295	0.9513	0.0192	--	--	--	0.8499	0.1501	--	--	--
BAL136	Vishnevoe	SLU	1461	2n	A	North+East	RUS	K2	0.9565	K2.2	0.5089	0.0165	0.9565	0.027	--	--	--	0.4911	0.5089	--	--	--
FIN33	Kirkniemen talvi,Söderberg	MTT AgRes	1462	2n	-	North+East	FIN	K3	0.5863	K3.1	0.4916	0.0792	0.3345	0.5863	--	--	--	--	--	0.4916	0.0458	0.4627
BAL141	Kirkniemi	SLU	1462	2n	A	North+East	FIN	K3	0.5863	K3.1	0.4916	0.0792	0.3345	0.5863	--	--	--	--	--	0.4916	0.0458	0.4627
FIN38	Paasikiven talvi	MTT AgRes	1463	2n	-	North+East	North+East	K3	0.689	K3.3	0.7653	0.0653	0.2457	0.689	--	--	--	--	--	0.1703	0.0644	0.7653
BAL155	Risäter	SLU	1463	2n	A	North+East	North+East	K3	0.689	K3.3	0.7653	0.0653	0.2457	0.689	--	--	--	--	--	0.1703	0.0644	0.7653
BMN9000	Navarra-01	UPNA	1464	2n	A	South	ESP	K3	0.9003	K3.2	0.9166	0.0277	0.072	0.9003	--	--	--	--	--	0.0194	0.9166	0.064
BMZ010	Cabello de angel	EEAD	1465	2n	A	South	ESP	K1	0.9094	K1.1	0.8399	0.9094	0.0643	0.0263	0.8399	0.0421	0.118	--	--	--	--	--
BMZ017	Ciri blanc	EEAD	1466	2n	A	South	ESP	K1	0.7133	K1.2	0.8004	0.7133	0.1379	0.1488	0.1396	0.8004	0.06	--	--	--	--	--
BMZ022	Eugenia	EEAD	1467	2n	A	South	ESP	K1	0.6288	K1.2	0.7898	0.6288	0.2178	0.1534	0.1783	0.7898	0.0319	--	--	--	--	--
BMZ032	Morro de Liebre	EEAD	1468	2n	A	South	ESP	K1	0.9543	K1.2	0.765	0.9543	0.018	0.0277	0.0886	0.765	0.1464	--	--	--	--	--
BMZ060	Totxa	EEAD	1469	2n	A	South	ESP	K3	0.5007	K3.3	0.6772	0.4561	0.0432	0.5007	--	--	--	--	--	0.1796	0.1432	0.6772
CHE0629	Bernecker	FRUCTUS	1471	2n	A	West	CHE	K3	0.7549	K3.3	0.8785	0.2027	0.0424	0.7549	--	--	--	--	--	0.0663	0.0552	0.8785
RUS040	Solncedar	VNIISPK	1475	2n	A	North+East	RUS	K2	0.9555	K2.1	0.6121	0.0256	0.9555	0.0189	--	--	--	0.6121	0.3879	--	--	--
KRAS108	Aport rozovyj	NCRRIHV	1476	2n	A	North+East	North+East	K2	0.9229	K2.1	0.7019	0.0429	0.9229	0.0342	--	--	--	0.7019	0.2981	--	--	--
KRAS109	Voronok	NCRRIHV	1476	2n	-	North+East	North+East	K2	0.9229	K2.1	0.7019	0.0429	0.9229	0.0342	--	--	--	0.7019	0.2981	--	--	--
DCA_H24	Ceres	UNIBO	1483	2n	A	West	NLD	K3	0.8686	K3.2	0.9454	0.0188	0.1127	0.8686	--	--	--	--	--	0.0364	0.9454	0.0182
CHE0708	Pilomena	FRUCTUS	1484	2n	A	South	Southern Europe	K1	0.6723	K1.1	0.4889	0.6723	0.0153	0.3124	0.4889	0.03	0.4811	--	--	--	--	--
X8149	Minnesota Crunch	INRA	1489	2n	A	--	USA	K2	0.7054	K2.2	0.8556	0.106	0.7054	0.1886	--	--	--	0.1444	0.8556	--	--	--
X9256	Reinette de Luneville	INRA	1512	2n	A	West	FRA	K3	0.9472	K3.1	0.8299	0.023	0.0298	0.9472	--	--	--	--	--	0.8299	0.0465	0.1236
X9407	Lavigne	INRA	1513	2n	A	West	FRA	K3	0.4566	K3.3	0.8164	0.348	0.1953	0.4566	--	--	--	--	--	0.0963	0.0873	0.8164
X9408	Martrange	INRA	1514	2n	A	West	FRA	K3	0.6464	K3.3	0.9411	0.318	0.0356	0.6464	--	--	--	--	--	0.0399	0.019	0.9411
X8252	Mercier	INRA	1515	2n	A	West	FRA	K3	0.9453	K3.1	0.5769	0.0417	0.013	0.9453	--	--	--	--	--	0.5769	0.0731	0.35
X9180	Rougeon du Lochois	INRA	1517	2n	A	West	FRA	K3	0.907	K3.1	0.7391	0.0634	0.0296	0.907	--	--	--	--	--	0.7391	0.0445	0.2165
X1705	Bastien	INRA	1518	2n	A	West	FRA	K3	0.776	K3.3	0.5111	0.203	0.021	0.776	--	--	--	--	--	0.3629	0.126	0.5111
X0591	Canada Rouge	INRA	1520	2n	A	West	FRA	K3	0.6494	K3.1	0.7512	0.043	0.3076	0.6494	--	--	--	--	--	0.7512	0.2194	0.0294
KRAS101	Antonovka sevostopol'skaja	MOSVIR	1525	2n	A	North+East	RUS	K2	0.8746	K2.1	0.63	0.0944	0.8746	0.031	--	--	--	0.63	0.37	--	--	--
KRAS122	Antonovka zimnjaja	MOSVIR	1525	2n	-	North+East	RUS	K2	0.8746	K2.1	0.63	0.0944	0.8746	0.031	--	--	--	0.63	0.37	--	--	--
RUS029	Doch' Flavy	VNIISPK	1526	2n	A	North+East	North+East	K2	0.9525	K2.2	0.9386	0.0133	0.9525	0.0342	--	--	--	0.0614	0.9386	--	--	--
RUS032	Teremok	VNIISPK	1526	2n	-	North+East	North+East	K2	0.9525	K2.2	0.9386	0.0133	0.9525	0.0342	--	--	--	0.0614	0.9386	--	--	--
RUS036	Rozovoe Letnee	VNIISPK	1527	2n	A	North+East	RUS	K2	0.7592	K2.1	0.5726	0.0349	0.7592	0.2059	--	--	--	0.5726	0.4274	--	--	--
BAL138	Marwit	SLU	1528	2n	E (Rs)	North+East	RUS	--	--	--	--	--	--	--	--	--	--	--	--	--	--	--
BAL139	Podznezniek	SLU	1528	2n	E (Rs)	North+East	RUS	--	--	--	--	--	--	--	--	--	--	--	--	--	--	--
CZ_GP_0469	Panenské české	RBIPH	1529	2n	A	West	CZE	K3	0.7127	K3.3	0.9055	0.0567	0.2307	0.7127	--	--	--	--	--	0.0412	0.0533	0.9055
CHE1088	Gartenapfel	FRUCTUS	1533	2n	A	West	CHE	K2	0.4101	K2.1	0.7593	0.3696	0.4101	0.2202	--	--	--	0.7593	0.2407	--	--	--
BMN0089	San Miguela	UPNA	1536	3n	-	--	--	--	--	--	--	--	--	--	--	--	--	--	--	--	--	--
BMZ056	Sant Jaume	EEAD	1537	3n	-	--	--	--	--	--	--	--	--	--	--	--	--	--	--	--	--	--
ESP06	Geza Miña	UPNA	1540	3n	-	--	--	--	--	--	--	--	--	--	--	--	--	--	--	--	--	--
CRAW-0782	Pomme Henry	CRA-W	1548	3n	-	--	--	--	--	--	--	--	--	--	--	--	--	--	--	--	--	--
CRAW-0944	Type Eysden	CRA-W	1548	3n	-	--	--	--	--	--	--	--	--	--	--	--	--	--	--	--	--	--
CRAW-0779	Raveau	CRA-W	1551	3n	-	--	--	--	--	--	--	--	--	--	--	--	--	--	--	--	--	--
CRAW-0953	BF N°3	CRA-W	1551	3n	-	--	--	--	--	--	--	--	--	--	--	--	--	--	--	--	--	--
BMZ008	Boluaga	EEAD	1551	3n	-	--	--	--	--	--	--	--	--	--	--	--	--	--	--	--	--	--
X0156	Gordain Churria	INRA	1552	2n	A	West	FRA	K1	0.9419	K1.2	0.8859	0.9419	0.0251	0.033	0.0874	0.8859	0.0267	--	--	--	--	--
X0342	Rouge d'Oriule	INRA	1553	2n	A	West	FRA	K1	0.8697	K1.2	0.8913	0.8697	0.0253	0.105	0.056	0.8913	0.0527	--	--	--	--	--
X0352	Pomme Blanche d'Été	INRA	1554	2n	A	West	FRA	K1	0.6151	K1.2	0.7129	0.6151	0.0487	0.3362	0.1662	0.7129	0.1209	--	--	--	--	--
X0404	Camuesa Verde	INRA	1555	2n	A	South	ESP	K1	0.9215	K1.2	0.6384	0.9215	0.0416	0.0369	0.0553	0.6384	0.3063	--	--	--	--	--
X0585	Faurot	INRA	1556	2n	A	--	USA	K3	0.745	K3.2	0.6346	0.2025	0.0525	0.745	--	--	--	--	--	0.2171	0.6346	0.1482
X0666	Pomme Citron	INRA	1557	2n	A	West	FRA	K3	0.6774	K3.1	0.8422	0.286	0.0366	0.6774	--	--	--	--	--	0.8422	0.0681	0.0897
X0898	Marand Rouge	INRA	1558	2n	A	--	IRN	K1	0.5691	K1.1	0.7995	0.5691	0.3773	0.0536	0.7995	0.143	0.0575	--	--	--	--	--
X0968	Pomme Fougère	INRA	1559	2n	A	West	FRA	K3	0.653	K3.3	0.5305	0.3321	0.0149	0.653	--	--	--	--	--	0.4407	0.0288	0.5305
X1095	Franklin	INRA	1560	2n	A	--	USA	K3	0.7472	K3.3	0.6349	0.1775	0.0753	0.7472	--	--	--	--	--	0.1668	0.1982	0.6349
X1176	Rambour	INRA	1561	2n	A	West	FRA	K3	0.8864	K3.1	0.5281	0.0884	0.0252	0.8864	--	--	--	--	--	0.5281	0.0182	0.4537
X1556	Reinette de Breda Grise	INRA	1562	2n	A	West	NLD	K3	0.945	K3.1	0.6781	0.04	0.015	0.945	--	--	--	--	--	0.6781	0.2349	0.087
X1846	Belle de Mleiev	INRA	1563	2n	A	--	--	K3	0.9437	K3.1	0.7107	0.018	0.0383	0.9437	--	--	--	--	--	0.7107	0.1742	0.1151
X1982	Calville de Mleiev	INRA	1564	2n	A	--	--	K3	0.9658	K3.1	0.8279	0.014	0.0202	0.9658	--	--	--	--	--	0.8279	0.1176	0.0545
X2104	Gelade	INRA	1565	2n	A	West	FRA	K1	0.8815	K1.2	0.5066	0.8815	0.0975	0.021	0.1458	0.5066	0.3476	--	--	--	--	--
X2313	Berthier	INRA	1566	2n	A	West	FRA	K3	0.9138	K3.3	0.8725	0.0702	0.016	0.9138	--	--	--	--	--	0.1007	0.0268	0.8725
X2949	Béraud	INRA	1567	2n	A	West	FRA	K1	0.8339	K1.3	0.9291	0.8339	0.0195	0.1466	0.04	0.0309	0.9291	--	--	--	--	--
X4664	Rosavril	INRA	1568	2n	A	West	FRA	K3	0.9626	K3.2	0.8976	0.0194	0.018	0.9626	--	--	--	--	--	0.0313	0.8976	0.0711
X8202	Cuyonette	INRA	1569	2n	A	West	FRA	K1	0.969	K1.2	0.7716	0.969	0.0127	0.0183	0.1548	0.7716	0.0736	--	--	--	--	--
X8209	Pomme de Sore	INRA	1570	2n	A	West	FRA	K1	0.7894	K1.2	0.4933	0.7894	0.025	0.1856	0.4268	0.4933	0.08	--	--	--	--	--
X8211	Perregue	INRA	1571	2n	A	West	FRA	K3	0.9476	K3.1	0.755	0.0354	0.017	0.9476	--	--	--	--	--	0.755	0.1596	0.0854
X8222	Pomme St Jacques	INRA	1572	2n	A	West	FRA	K1	0.915	K1.2	0.5042	0.915	0.0322	0.0528	0.2527	0.5042	0.2432	--	--	--	--	--
X8224	Cachao Sagarra	INRA	1573	2n	A	West	FRA	K1	0.9003	K1.2	0.9406	0.9003	0.0228	0.0769	0.0306	0.9406	0.0288	--	--	--	--	--
X8228	Ribante	INRA	1574	2n	A	West	FRA	K3	0.5882	K3.3	0.7596	0.2752	0.1366	0.5882	--	--	--	--	--	0.1659	0.0745	0.7596
X8232	Beausoleil	INRA	1575	2n	A	West	FRA	K3	0.9213	K3.1	0.8899	0.0485	0.0302	0.9213	--	--	--	--	--	0.8899	0.0352	0.0749
X8238	Cabana Sagarra	INRA	1576	2n	A	West	FRA	K3	0.7856	K3.1	0.7809	0.1995	0.0149	0.7856	--	--	--	--	--	0.7809	0.1175	0.1016
X8245	Baguette Violette	INRA	1577	2n	A	West	FRA	K3	0.8968	K3.3	0.6402	0.0561	0.0471	0.8968	--	--	--	--	--	0.1228	0.237	0.6402
X8249	Reinette Blanche de Beussent	INRA	1578	2n	A	West	FRA	K3	0.8116	K3.3	0.8993	0.1551	0.0333	0.8116	--	--	--	--	--	0.0466	0.0541	0.8993
X8250	Trouvée de Desandon	INRA	1579	2n	A	West	FRA	K3	0.8005	K3.3	0.8662	0.0984	0.101	0.8005	--	--	--	--	--	0.0846	0.0492	0.8662
X8607	Reinette d'Hiver	INRA	1580	2n	A	West	FRA	K3	0.8347	K3.3	0.8088	0.1412	0.0241	0.8347	--	--	--	--	--	0.1527	0.0385	0.8088
X8937	Rayotte	INRA	1581	2n	A	West	FRA	K3	0.9269	K3.3	0.6709	0.0411	0.032	0.9269	--	--	--	--	--	0.0904	0.2387	0.6709
X9078	Datte Violette	INRA	1582	2n	A	West	FRA	K3	0.793	K3.3	0.9358	0.1687	0.0383	0.793	--	--	--	--	--	0.0522	0.012	0.9358
X9080	Bondy de Vilbert	INRA	1583	2n	A	West	FRA	K1	0.7898	K1.2	0.5789	0.7898	0.1417	0.0685	0.2573	0.5789	0.1638	--	--	--	--	--
X9089	Tarella	INRA	1584	2n	A	West	FRA	K1	0.9269	K1.3	0.9403	0.9269	0.018	0.0551	0.0261	0.0336	0.9403	--	--	--	--	--
X9090	La Longue	INRA	1585	2n	A	West	FRA	K1	0.9741	K1.3	0.7877	0.9741	0.0103	0.0156	0.0199	0.1924	0.7877	--	--	--	--	--
X9099	La Chaudon	INRA	1586	2n	A	West	FRA	K3	0.9153	K3.1	0.5483	0.0717	0.013	0.9153	--	--	--	--	--	0.5483	0.0496	0.4021
X9100	Barbanche	INRA	1587	2n	A	West	FRA	K1	0.6897	K1.2	0.6911	0.6897	0.014	0.2963	0.0807	0.6911	0.2282	--	--	--	--	--
X9105	Meunier	INRA	1588	2n	A	West	FRA	K1	0.9054	K1.3	0.68	0.9054	0.0541	0.0405	0.2667	0.0533	0.68	--	--	--	--	--
X9115	Mi-Août de Chaussan	INRA	1589	2n	A	West	FRA	K1	0.5719	K1.3	0.8027	0.5719	0.0552	0.3729	0.0956	0.1017	0.8027	--	--	--	--	--
X9123	Blanche à Cuire	INRA	1590	2n	A	West	FRA	K1	0.7797	K1.1	0.8745	0.7797	0.1582	0.0621	0.8745	0.0915	0.034	--	--	--	--	--
X9124	Vierge du Pilat	INRA	1591	2n	A	West	FRA	K3	0.9545	K3.2	0.8409	0.0175	0.028	0.9545	--	--	--	--	--	0.0677	0.8409	0.0914
X9128	Colate	INRA	1592	2n	A	West	FRA	K3	0.7923	K3.3	0.892	0.1198	0.0879	0.7923	--	--	--	--	--	0.0758	0.0322	0.892
X9130	Fer de Dolomieu	INRA	1593	2n	A	West	FRA	K1	0.9451	K1.3	0.8966	0.9451	0.0239	0.031	0.0598	0.0436	0.8966	--	--	--	--	--
X9135	Mirail	INRA	1594	2n	A	West	FRA	K1	0.9586	K1.3	0.7939	0.9586	0.0178	0.0236	0.0436	0.1626	0.7939	--	--	--	--	--
X9148	Pomme de Commere	INRA	1595	2n	A	West	FRA	K3	0.8169	K3.1	0.4433	0.153	0.0301	0.8169	--	--	--	--	--	0.4433	0.348	0.2087
X9151	Pomme de Quesme	INRA	1596	2n	A	West	FRA	K3	0.5161	K3.3	0.4788	0.4699	0.014	0.5161	--	--	--	--	--	0.4679	0.0534	0.4788
X9152	Pomme de Cimetière	INRA	1597	2n	A	West	FRA	K3	0.58	K3.3	0.8432	0.2224	0.1976	0.58	--	--	--	--	--	0.0616	0.0952	0.8432
X9153	Pomme de Puits	INRA	1598	2n	A	West	FRA	K3	0.541	K3.3	0.8862	0.2634	0.1955	0.541	--	--	--	--	--	0.0754	0.0384	0.8862
X9166	Merillon	INRA	1599	2n	A	West	FRA	K3	0.751	K3.3	0.7746	0.1005	0.1485	0.751	--	--	--	--	--	0.1739	0.0515	0.7746
X9167	Pomme de Dolomieu	INRA	1600	2n	A	West	FRA	K3	0.8468	K3.3	0.4514	0.1085	0.0447	0.8468	--	--	--	--	--	0.3869	0.1616	0.4514
X9171	Reinette de Provence	INRA	1601	2n	A	West	FRA	K3	0.9361	K3.1	0.8063	0.0319	0.032	0.9361	--	--	--	--	--	0.8063	0.0725	0.1212
X9176	Tête de Cheval	INRA	1602	2n	A	West	FRA	K1	0.5301	K1.1	0.4686	0.5301	0.1255	0.3444	0.4686	0.1472	0.3841	--	--	--	--	--
X9185	Pacheroux	INRA	1603	2n	A	West	FRA	K1	0.9182	K1.3	0.7221	0.9182	0.0275	0.0543	0.0955	0.1824	0.7221	--	--	--	--	--
X9186	Pigeon du Felgeadou	INRA	1604	2n	A	West	FRA	K3	0.5175	K3.1	0.8931	0.4449	0.0376	0.5175	--	--	--	--	--	0.8931	0.0214	0.0855
X9191	Blanche de Baldenheim	INRA	1605	2n	A	West	FRA	K1	0.4796	K1.1	0.8555	0.4796	0.0616	0.4589	0.8555	0.1005	0.044	--	--	--	--	--
X9196	Fenouillet Anisé	INRA	1606	2n	A	West	FRA	K3	0.8952	K3.3	0.9473	0.0838	0.021	0.8952	--	--	--	--	--	0.0294	0.0233	0.9473
X9198	Saint Francois	INRA	1607	2n	A	West	FRA	K3	0.8787	K3.3	0.6692	0.0843	0.037	0.8787	--	--	--	--	--	0.2969	0.0339	0.6692
X9204	D'Épinant	INRA	1608	2n	A	West	FRA	K3	0.6016	K3.3	0.5386	0.3759	0.0225	0.6016	--	--	--	--	--	0.4162	0.0452	0.5386
X9243	Pleireuse	INRA	1609	2n	A	West	FRA	K3	0.7676	K3.3	0.3976	0.2084	0.024	0.7676	--	--	--	--	--	0.3655	0.237	0.3976
X9247	Gireuse	INRA	1610	2n	A	West	FRA	K3	0.8118	K3.1	0.7446	0.171	0.0172	0.8118	--	--	--	--	--	0.7446	0.0289	0.2266
X9251	Fevrette	INRA	1611	2n	A	West	FRA	K3	0.9008	K3.1	0.699	0.0785	0.0207	0.9008	--	--	--	--	--	0.699	0.0378	0.2632
X9255	Tortein	INRA	1612	2n	A	North+East	NOR	K2	0.678	K2.2	0.8008	0.059	0.678	0.263	--	--	--	0.1992	0.8008	--	--	--
X9257	Amadou	INRA	1613	2n	A	West	FRA	K1	0.897	K1.3	0.7904	0.897	0.0701	0.0329	0.1576	0.052	0.7904	--	--	--	--	--
X9266	Couard	INRA	1614	2n	A	West	FRA	K3	0.9594	K3.1	0.4166	0.02	0.0206	0.9594	--	--	--	--	--	0.4166	0.2866	0.2969
X9267	Nez de Chat	INRA	1615	2n	A	West	FRA	K3	0.8173	K3.3	0.6352	0.1263	0.0563	0.8173	--	--	--	--	--	0.3293	0.0355	0.6352
X9389	Calville Rouge des Vignes	INRA	1616	2n	A	West	FRA	K3	0.8759	K3.1	0.8957	0.0983	0.0258	0.8759	--	--	--	--	--	0.8957	0.0289	0.0754
X9394	Fenouillet Gris	INRA	1617	2n	A	West	FRA	K1	0.8807	K1.3	0.6927	0.8807	0.02	0.0993	0.1753	0.132	0.6927	--	--	--	--	--
X9409	Orange d'Anjou	INRA	1618	2n	A	West	FRA	K1	0.8791	K1.3	0.7276	0.8791	0.0317	0.0892	0.0732	0.1991	0.7276	--	--	--	--	--
X9411	Poire	INRA	1619	2n	A	West	FRA	K3	0.8118	K3.3	0.7237	0.1502	0.038	0.8118	--	--	--	--	--	0.2464	0.03	0.7237
X9412	Ramane	INRA	1620	2n	A	West	FRA	K3	0.8306	K3.3	0.7774	0.1555	0.014	0.8306	--	--	--	--	--	0.1968	0.0258	0.7774
X9416	Roi Franc	INRA	1621	2n	A	West	FRA	K3	0.874	K3.3	0.4849	0.0876	0.0384	0.874	--	--	--	--	--	0.4515	0.0635	0.4849
X9420	Cannelle Verte	INRA	1622	2n	A	West	FRA	K1	0.9218	K1.3	0.93	0.9218	0.042	0.0362	0.047	0.023	0.93	--	--	--	--	--
X9429	Reinette de Montbard	INRA	1623	2n	A	West	FRA	K1	0.5532	K1.3	0.6384	0.5532	0.057	0.3898	0.1378	0.2237	0.6384	--	--	--	--	--
X3714	Amère de Berthecourt	INRA	1624	2n	A	West	FRA	K1	0.4992	K1.2	0.4251	0.4992	0.0444	0.4564	0.2577	0.4251	0.3172	--	--	--	--	--
X3841	Vaudeloges	INRA	1625	2n	A	West	FRA	K3	0.9447	K3.3	0.8709	0.0252	0.0301	0.9447	--	--	--	--	--	0.1022	0.0269	0.8709
X3906	Renao Petit	INRA	1626	2n	A	West	FRA	K3	0.7752	K3.3	0.7951	0.0329	0.1919	0.7752	--	--	--	--	--	0.1429	0.062	0.7951
X5194	Blanc Carré	INRA	1627	2n	A	West	FRA	K1	0.4996	K1.1	0.6695	0.4996	0.3779	0.1225	0.6695	0.1219	0.2086	--	--	--	--	--
X5197	Gros Doux	INRA	1628	2n	A	West	FRA	K1	0.4592	K1.1	0.6857	0.4592	0.1403	0.4006	0.6857	0.2692	0.0451	--	--	--	--	--
DCA_D96	Zeuka	UNIBO	1629	3n	-	--	--	--	--	--	--	--	--	--	--	--	--	--	--	--	--	--
DCA_H53	Virticchiaro	UNIBO	1630	2n	A	South	ITA	K1	0.7387	K1.3	0.6391	0.7387	0.0291	0.2322	0.2836	0.0773	0.6391	--	--	--	--	--
DCA_066	Vignone	UNIBO	1631	2n	A	South	ITA	K1	0.976	K1.3	0.779	0.976	0.012	0.012	0.1308	0.0902	0.779	--	--	--	--	--
DCA_094	Tonnorella	UNIBO	1632	2n	A	South	ITA	K1	0.9423	K1.3	0.7666	0.9423	0.0407	0.017	0.1398	0.0936	0.7666	--	--	--	--	--
DCA_027	Tinella	UNIBO	1633	2n	A	South	ITA	K1	0.969	K1.3	0.7484	0.969	0.017	0.014	0.0494	0.2022	0.7484	--	--	--	--	--
DCA_117	Spennacchino	UNIBO	1634	2n	A	South	ITA	K1	0.9353	K1.3	0.5987	0.9353	0.0269	0.0378	0.3755	0.0258	0.5987	--	--	--	--	--
DCA_H87	Sonalio	UNIBO	1635	2n	A	South	ITA	K1	0.7532	K1.3	0.6047	0.7532	0.2107	0.0361	0.3476	0.0477	0.6047	--	--	--	--	--
DCA_B04	Sonadore	UNIBO	1636	2n	A	South	ITA	K1	0.9292	K1.2	0.8796	0.9292	0.0526	0.0182	0.0628	0.8796	0.0576	--	--	--	--	--
DCA_113	Serpente	UNIBO	1637	2n	A	South	ITA	K1	0.9222	K1.1	0.6578	0.9222	0.0556	0.0222	0.6578	0.064	0.2782	--	--	--	--	--
DCA_D54	Sel. Marzabotto 1	UNIBO	1638	2n	A	South	ITA	K1	0.8772	K1.1	0.7115	0.8772	0.1045	0.0183	0.7115	0.2246	0.0639	--	--	--	--	--
DCA_055	Sel. Monteromano 79	UNIBO	1639	2n	A	South	ITA	K1	0.8059	K1.3	0.7693	0.8059	0.0141	0.18	0.0237	0.207	0.7693	--	--	--	--	--
DCA_B41	Sel Idice No.4	UNIBO	1640	2n	A	South	ITA	K1	0.6683	K1.3	0.5529	0.6683	0.026	0.3057	0.3467	0.1004	0.5529	--	--	--	--	--
DCA_H03	Scodellino	UNIBO	1642	2n	A	South	ITA	K1	0.8573	K1.1	0.5134	0.8573	0.02	0.1227	0.5134	0.2415	0.2452	--	--	--	--	--
DCA_I49	Sapis	UNIBO	1643	2n	A	South	ITA	K1	0.73	K1.1	0.7135	0.73	0.0419	0.2281	0.7135	0.0476	0.2389	--	--	--	--	--
DCA_030	San Baril	UNIBO	1644	2n	A	South	ITA	K3	0.9639	K3.1	0.9387	0.0231	0.013	0.9639	--	--	--	--	--	0.9387	0.0382	0.0231
DCA_017	S.Giuseppe	UNIBO	1646	2n	A	South	ITA	K1	0.8422	K1.1	0.5588	0.8422	0.02	0.1378	0.5588	0.3698	0.0714	--	--	--	--	--
DCA_L39	Rus d'Tourinin	UNIBO	1648	2n	A	South	ITA	K3	0.6399	K3.1	0.8964	0.3206	0.0395	0.6399	--	--	--	--	--	0.8964	0.071	0.0326
DCA_D38	Ruggine (Roggia)	UNIBO	1649	2n	A	South	ITA	K1	0.9512	K1.3	0.6121	0.9512	0.0299	0.0189	0.2973	0.0906	0.6121	--	--	--	--	--
DCA_L77	Rotolari	UNIBO	1650	3n	-	--	--	--	--	--	--	--	--	--	--	--	--	--	--	--	--	--
DCA_077	Rotella	UNIBO	1651	2n	A	South	ITA	K1	0.9625	K1.3	0.5098	0.9625	0.0225	0.015	0.0786	0.4116	0.5098	--	--	--	--	--
DCA_L05	Rossi	UNIBO	1652	2n	A	South	ITA	K1	0.6209	K1.3	0.4057	0.6209	0.081	0.2981	0.289	0.3054	0.4057	--	--	--	--	--
DCA_010	Rossa Manfenera	UNIBO	1653	2n	A	South	ITA	K1	0.9556	K1.3	0.6888	0.9556	0.0247	0.0197	0.2525	0.0587	0.6888	--	--	--	--	--
DCA_B23	Rosa d'Oliveto	UNIBO	1654	3n	-	--	--	--	--	--	--	--	--	--	--	--	--	--	--	--	--	--
DCA_B18	Rosa (FI)	UNIBO	1656	2n	A	South	ITA	K1	0.957	K1.3	0.649	0.957	0.0316	0.0114	0.3199	0.0311	0.649	--	--	--	--	--
DCA_L31	Ros Tomasin	UNIBO	1657	2n	A	South	ITA	K3	0.6976	K3.1	0.7581	0.2633	0.0391	0.6976	--	--	--	--	--	0.7581	0.0617	0.1802
DCA_I96	Ros Magior	UNIBO	1658	2n	A	South	ITA	K3	0.7625	K3.3	0.5347	0.2064	0.0311	0.7625	--	--	--	--	--	0.4299	0.0354	0.5347
DCA_019	Rodella	UNIBO	1659	3n	-	--	--	--	--	--	--	--	--	--	--	--	--	--	--	--	--	--
DCA_052	Renetta Ruggine	UNIBO	1660	2n	A	South	ITA	K3	0.475	K3.3	0.7905	0.473	0.052	0.475	--	--	--	--	--	0.1794	0.0301	0.7905
DCA_123	Renetta Rossa	UNIBO	1661	2n	A	South	ITA	K1	0.6691	K1.1	0.4467	0.6691	0.1788	0.1521	0.4467	0.1489	0.4044	--	--	--	--	--
DCA_I82	Rene' Inverso	UNIBO	1663	3n	-	--	--	--	--	--	--	--	--	--	--	--	--	--	--	--	--	--
DCA_G01	Puppino Ferrarese	UNIBO	1665	2n	A	South	ITA	K1	0.9548	K1.3	0.9502	0.9548	0.0157	0.0295	0.022	0.0278	0.9502	--	--	--	--	--
DCA_082	Pumella Dolce	UNIBO	1666	2n	A	South	ITA	K1	0.9208	K1.3	0.6988	0.9208	0.0652	0.014	0.1992	0.102	0.6988	--	--	--	--	--
DCA_079	Puma Rosa Bianca	UNIBO	1667	2n	A	South	ITA	K1	0.9136	K1.3	0.6046	0.9136	0.0669	0.0195	0.0672	0.3282	0.6046	--	--	--	--	--
DCA_068	Puma Olio	UNIBO	1668	2n	A	South	ITA	K1	0.965	K1.2	0.6162	0.965	0.017	0.018	0.0402	0.6162	0.3436	--	--	--	--	--
DCA_F13	Pum Tosc	UNIBO	1669	2n	A	South	ITA	K1	0.9153	K1.3	0.695	0.9153	0.0199	0.0648	0.1664	0.1386	0.695	--	--	--	--	--
DCA_F18	Pum Bargnol	UNIBO	1670	2n	A	South	ITA	K1	0.9378	K1.3	0.635	0.9378	0.0127	0.0495	0.1385	0.2266	0.635	--	--	--	--	--
DCA_B62	Pum Rusnein	UNIBO	1671	2n	A	South	ITA	K3	0.7691	K3.1	0.748	0.2063	0.0246	0.7691	--	--	--	--	--	0.748	0.0856	0.1664
DCA_B46	Pum Ros	UNIBO	1672	2n	A	South	ITA	K1	0.9501	K1.3	0.9519	0.9501	0.019	0.0309	0.0251	0.023	0.9519	--	--	--	--	--
DCA_C69	Pum Persegh	UNIBO	1673	2n	A	South	ITA	K1	0.972	K1.3	0.7161	0.972	0.014	0.014	0.2499	0.034	0.7161	--	--	--	--	--
DCA_A65	Pom Fer	UNIBO	1674	2n	A	South	ITA	K1	0.971	K1.3	0.8951	0.971	0.015	0.014	0.0816	0.0233	0.8951	--	--	--	--	--
DCA_L59	Pum Darcucu	UNIBO	1675	2n	A	South	ITA	K1	0.8633	K1.3	0.8257	0.8633	0.0991	0.0376	0.1177	0.0565	0.8257	--	--	--	--	--
DCA_L51	Pum d'Acacia	UNIBO	1676	2n	A	South	ITA	K1	0.9253	K1.3	0.9336	0.9253	0.0191	0.0556	0.0384	0.028	0.9336	--	--	--	--	--
DCA_I77	Pron	UNIBO	1677	2n	A	South	ITA	K3	0.9052	K3.1	0.6523	0.0678	0.027	0.9052	--	--	--	--	--	0.6523	0.0368	0.3109
DCA_031	Pomo Rosso Lillo	UNIBO	1679	2n	A	South	ITA	K1	0.9399	K1.3	0.6927	0.9399	0.018	0.0421	0.126	0.1813	0.6927	--	--	--	--	--
DCA_022	Pomi Rosini	UNIBO	1680	2n	A	South	ITA	K1	0.9258	K1.3	0.9129	0.9258	0.0213	0.0529	0.0671	0.02	0.9129	--	--	--	--	--
DCA_E38	Pumella Brusca	UNIBO	1682	2n	A	South	ITA	K1	0.9542	K1.3	0.8881	0.9542	0.0138	0.032	0.0543	0.0576	0.8881	--	--	--	--	--
DCA_026	Pom Sandri	UNIBO	1683	2n	A	South	ITA	K1	0.9701	K1.3	0.7415	0.9701	0.0129	0.017	0.0254	0.2331	0.7415	--	--	--	--	--
DCA_G83	Pasarot	UNIBO	1684	2n	A	South	ITA	K1	0.8362	K1.1	0.8223	0.8362	0.126	0.0378	0.8223	0.0814	0.0963	--	--	--	--	--
DCA_G35	Nesta	UNIBO	1685	2n	A	South	ITA	K1	0.9377	K1.3	0.7166	0.9377	0.0413	0.021	0.2595	0.0239	0.7166	--	--	--	--	--
DCA_046	Muso di Bue	UNIBO	1686	2n	A	South	ITA	K1	0.8985	K1.1	0.4451	0.8985	0.028	0.0735	0.4451	0.3322	0.2227	--	--	--	--	--
DCA_G57	Moscarello	UNIBO	1687	2n	A	South	ITA	K1	0.7854	K1.1	0.8672	0.7854	0.1816	0.033	0.8672	0.0907	0.0421	--	--	--	--	--
DCA_C83	Miali	UNIBO	1688	2n	A	South	ITA	K1	0.8294	K1.1	0.4164	0.8294	0.0596	0.111	0.4164	0.3973	0.1862	--	--	--	--	--
DCA_039	Melo di Metzechi	UNIBO	1689	2n	A	South	ITA	K1	0.5261	K1.1	0.8612	0.5261	0.3773	0.0966	0.8612	0.1048	0.034	--	--	--	--	--
DCA_011	Mele Galliane	UNIBO	1690	2n	A	South	ITA	K1	0.8034	K1.3	0.6218	0.8034	0.0993	0.0973	0.3354	0.0428	0.6218	--	--	--	--	--
DCA_035	Mele d'Inverno	UNIBO	1691	3n	-	--	--	--	--	--	--	--	--	--	--	--	--	--	--	--	--	--
DCA_F47	Mela Golden Simile di Villa Collemandina	UNIBO	1692	2n	A	South	ITA	K3	0.7321	K3.3	0.4587	0.2499	0.018	0.7321	--	--	--	--	--	0.1466	0.3946	0.4587
DCA_D79	Mela del Sangue	UNIBO	1693	2n	A	South	ITA	K1	0.5151	K1.3	0.6889	0.5151	0.0155	0.4694	0.1463	0.1648	0.6889	--	--	--	--	--
DCA_D71	Mela Bastone	UNIBO	1694	2n	A	South	ITA	K1	0.9131	K1.1	0.7761	0.9131	0.0286	0.0583	0.7761	0.0556	0.1683	--	--	--	--	--
DCA_G16	Mela Tardiva 1	UNIBO	1695	2n	A	South	ITA	K1	0.6655	K1.1	0.7545	0.6655	0.2553	0.0792	0.7545	0.0328	0.2127	--	--	--	--	--
DCA_069	Mela Rozza	UNIBO	1696	2n	A	South	ITA	K1	0.8856	K1.1	0.4924	0.8856	0.0378	0.0766	0.4924	0.3056	0.2021	--	--	--	--	--
DCA_122	Mela Rossa (Alessandro)	UNIBO	1697	2n	A	South	ITA	K3	0.5814	K3.1	0.7515	0.0981	0.3205	0.5814	--	--	--	--	--	0.7515	0.0421	0.2064
DCA_A26	Mela Rosa (PD)	UNIBO	1698	2n	A	South	ITA	K1	0.9748	K1.3	0.7778	0.9748	0.0145	0.0107	0.1469	0.0753	0.7778	--	--	--	--	--
DCA_A74	Mela del Giappone	UNIBO	1699	2n	A	South	ITA	K3	0.8846	K3.1	0.6348	0.1014	0.014	0.8846	--	--	--	--	--	0.6348	0.1888	0.1763
DCA_B93	Mela Donna	UNIBO	1700	2n	A	South	ITA	K1	0.9582	K1.3	0.7511	0.9582	0.0203	0.0215	0.2215	0.0274	0.7511	--	--	--	--	--
DCA_108	Mela d'Autunno	UNIBO	1701	2n	A	South	ITA	K1	0.8681	K1.3	0.5669	0.8681	0.0617	0.0702	0.2454	0.1877	0.5669	--	--	--	--	--
DCA_H83	Mela Cono	UNIBO	1702	3n	-	--	--	--	--	--	--	--	--	--	--	--	--	--	--	--	--	--
DCA_H75	Matan	UNIBO	1703	2n	A	South	ITA	K3	0.9348	K3.1	0.8896	0.0521	0.0131	0.9348	--	--	--	--	--	0.8896	0.0738	0.0366
DCA_F65	Maiolino (PA)	UNIBO	1706	2n	A	South	ITA	K1	0.8341	K1.1	0.6818	0.8341	0.119	0.0469	0.6818	0.0898	0.2284	--	--	--	--	--
DCA_I44	Magnana d'Manavela	UNIBO	1707	2n	A	South	ITA	K1	0.892	K1.1	0.7803	0.892	0.0449	0.0631	0.7803	0.147	0.0727	--	--	--	--	--
DCA_G92	Magnana (TN)	UNIBO	1708	2n	A	South	ITA	K3	0.8578	K3.1	0.5157	0.0961	0.0461	0.8578	--	--	--	--	--	0.5157	0.0682	0.4161
DCA_H50	Madonna	UNIBO	1709	2n	A	South	ITA	K1	0.8383	K1.1	0.7885	0.8383	0.1249	0.0368	0.7885	0.0916	0.1199	--	--	--	--	--
DCA_I22	Losa d' Giaveno	UNIBO	1710	2n	A	South	ITA	K1	0.5358	K1.1	0.6602	0.5358	0.0384	0.4258	0.6602	0.1436	0.1963	--	--	--	--	--
DCA_G85	Losa	UNIBO	1711	2n	A	South	ITA	K1	0.7956	K1.3	0.3836	0.7956	0.0876	0.1168	0.326	0.2904	0.3836	--	--	--	--	--
DCA_H20	Locale di Trento	UNIBO	1712	2n	A	South	ITA	K3	0.8396	K3.1	0.5139	0.0724	0.088	0.8396	--	--	--	--	--	0.5139	0.1139	0.3722
DCA_H62	Liscio di Cumiana	UNIBO	1713	2n	A	South	ITA	K1	0.9554	K1.3	0.9131	0.9554	0.0145	0.0301	0.0335	0.0534	0.9131	--	--	--	--	--
DCA_L26	Gris d'la Composta	UNIBO	1714	2n	A	South	ITA	K3	0.5264	K3.1	0.7028	0.4546	0.019	0.5264	--	--	--	--	--	0.7028	0.0843	0.2129
DCA_B74	Gialla di Villa Collemandina	UNIBO	1715	2n	A	South	ITA	K1	0.8013	K1.3	0.4912	0.8013	0.1295	0.0692	0.4354	0.0734	0.4912	--	--	--	--	--
DCA_I68	Gambe Fine Piatte	UNIBO	1717	2n	A	South	ITA	K3	0.5376	K3.1	0.8225	0.3977	0.0647	0.5376	--	--	--	--	--	0.8225	0.0414	0.1361
DCA_D01	Foiassa	UNIBO	1719	2n	A	South	ITA	K1	0.9693	K1.3	0.9116	0.9693	0.011	0.0197	0.017	0.0714	0.9116	--	--	--	--	--
DCA_B71	Ferro Cesio	UNIBO	1720	2n	A	South	ITA	K1	0.972	K1.3	0.9039	0.972	0.0158	0.0122	0.0321	0.064	0.9039	--	--	--	--	--
DCA_073	Eppia (IS)	UNIBO	1721	2n	A	South	ITA	K1	0.6682	K1.3	0.559	0.6682	0.2934	0.0384	0.3788	0.0622	0.559	--	--	--	--	--
DCA_H12	Durella	UNIBO	1722	2n	A	South	ITA	K3	0.9568	K3.2	0.9269	0.0252	0.018	0.9568	--	--	--	--	--	0.0231	0.9269	0.05
DCA_G10	Dunizza Gialla	UNIBO	1723	2n	A	South	ITA	K1	0.4862	K1.1	0.5909	0.4862	0.2061	0.3076	0.5909	0.2225	0.1866	--	--	--	--	--
DCA_H27	Drei	UNIBO	1724	2n	A	South	ITA	K1	0.8289	K1.1	0.6789	0.8289	0.1203	0.0508	0.6789	0.066	0.2551	--	--	--	--	--
DCA_L95	Dolcino	UNIBO	1725	2n	A	South	ITA	K1	0.8904	K1.3	0.5657	0.8904	0.0329	0.0767	0.4113	0.023	0.5657	--	--	--	--	--
DCA_099	Dolce	UNIBO	1726	2n	A	South	ITA	K1	0.9503	K1.3	0.6029	0.9503	0.021	0.0287	0.3596	0.0375	0.6029	--	--	--	--	--
DCA_D93	Di Bonacardo	UNIBO	1727	2n	A	South	ITA	K1	0.6422	K1.2	0.6028	0.6422	0.3002	0.0576	0.24	0.6028	0.1572	--	--	--	--	--
DCA_H57	Delieggio	UNIBO	1728	2n	A	South	ITA	K3	0.5491	K3.1	0.6486	0.4349	0.016	0.5491	--	--	--	--	--	0.6486	0.1919	0.1596
DCA_I07	Conventina di Gubbio	UNIBO	1729	2n	A	South	ITA	K1	0.9661	K1.3	0.9429	0.9661	0.017	0.0169	0.026	0.0311	0.9429	--	--	--	--	--
DCA_096	Cocoine	UNIBO	1730	2n	A	South	ITA	K1	0.9613	K1.3	0.9488	0.9613	0.0123	0.0264	0.0203	0.0309	0.9488	--	--	--	--	--
DCA_G41	Cipolla	UNIBO	1731	2n	A	South	ITA	K1	0.9587	K1.1	0.6068	0.9587	0.0255	0.0158	0.6068	0.0943	0.2989	--	--	--	--	--
DCA_119	Cavicchio di Levizzano	UNIBO	1732	2n	A	South	ITA	K3	0.9463	K3.1	0.8926	0.0397	0.014	0.9463	--	--	--	--	--	0.8926	0.0871	0.0202
DCA_C75	Cavicchio	UNIBO	1733	2n	A	South	ITA	K1	0.8901	K1.3	0.4304	0.8901	0.0413	0.0686	0.3619	0.2077	0.4304	--	--	--	--	--
DCA_C70	Cavech	UNIBO	1734	2n	A	South	ITA	K1	0.7327	K1.1	0.7546	0.7327	0.1511	0.1161	0.7546	0.0322	0.2132	--	--	--	--	--
DCA_120	Carle	UNIBO	1735	2n	A	South	ITA	K1	0.9568	K1.3	0.5604	0.9568	0.0242	0.019	0.402	0.0376	0.5604	--	--	--	--	--
DCA_100	Carla Rossa	UNIBO	1736	2n	A	South	ITA	K1	0.6901	K1.3	0.8632	0.6901	0.0191	0.2908	0.055	0.0818	0.8632	--	--	--	--	--
DCA_L79	Cardinale	UNIBO	1737	2n	A	South	ITA	K1	0.8095	K1.1	0.5386	0.8095	0.0942	0.0963	0.5386	0.1616	0.2998	--	--	--	--	--
DCA_L21	Carbone	UNIBO	1738	2n	A	South	ITA	K1	0.8675	K1.3	0.6703	0.8675	0.0385	0.094	0.209	0.1206	0.6703	--	--	--	--	--
DCA_G58	Canonico	UNIBO	1739	3n	-	--	--	--	--	--	--	--	--	--	--	--	--	--	--	--	--	--
DCA_E25	Camaron	UNIBO	1740	2n	A	South	ITA	K1	0.787	K1.1	0.739	0.787	0.0484	0.1646	0.739	0.0366	0.2244	--	--	--	--	--
DCA_B87	Calvilla (TO)	UNIBO	1741	2n	A	South	ITA	K1	0.9277	K1.3	0.6449	0.9277	0.0361	0.0362	0.2329	0.1222	0.6449	--	--	--	--	--
DCA_B89	Calvilla Estiva	UNIBO	1742	2n	A	South	ITA	K3	0.497	K3.3	0.8815	0.3991	0.1039	0.497	--	--	--	--	--	0.0591	0.0594	0.8815
DCA_009	Busiard	UNIBO	1743	2n	A	South	ITA	K1	0.9276	K1.3	0.8717	0.9276	0.0524	0.02	0.0745	0.0538	0.8717	--	--	--	--	--
DCA_G63	Bommino	UNIBO	1745	2n	A	South	ITA	K1	0.9004	K1.3	0.5694	0.9004	0.019	0.0806	0.2846	0.146	0.5694	--	--	--	--	--
DCA_038	Binotta	UNIBO	1747	2n	A	South	ITA	K1	0.9589	K1.3	0.8574	0.9589	0.019	0.0221	0.0809	0.0617	0.8574	--	--	--	--	--
DCA_G37	Biancuccia	UNIBO	1748	2n	A	South	ITA	K1	0.9332	K1.1	0.7422	0.9332	0.0153	0.0515	0.7422	0.0406	0.2172	--	--	--	--	--
DCA_I26	Bianc Brusc	UNIBO	1749	2n	A	South	ITA	K1	0.804	K1.1	0.6009	0.804	0.0571	0.1389	0.6009	0.0519	0.3472	--	--	--	--	--
DCA_B80	Belfiore Trento (PD)	UNIBO	1750	2n	A	South	ITA	K1	0.9567	K1.1	0.5159	0.9567	0.021	0.0223	0.5159	0.0739	0.4102	--	--	--	--	--
DCA_D86	Baccaiana	UNIBO	1751	2n	A	South	ITA	K1	0.7723	K1.1	0.5098	0.7723	0.1583	0.0695	0.5098	0.0349	0.4553	--	--	--	--	--
DCA_061	Appiona	UNIBO	1752	2n	A	South	ITA	K1	0.8043	K1.3	0.4788	0.8043	0.1708	0.0249	0.4098	0.1114	0.4788	--	--	--	--	--
BAL001	Alka	SLU	1753	2n	A	North+East	POL	K2	0.6983	K2.1	0.5734	0.0291	0.6983	0.2726	--	--	--	0.5734	0.4266	--	--	--
BAL002	Cadel	SLU	1754	2n	A	West	SRB	K3	0.9452	K3.2	0.925	0.0325	0.0223	0.9452	--	--	--	--	--	0.0422	0.925	0.0328
BAL003	Ella	SLU	1755	2n	A	North+East	LVA	K3	0.5544	K3.2	0.955	0.0324	0.4132	0.5544	--	--	--	--	--	0.0196	0.955	0.0254
BAL005	Katinka	SLU	1756	2n	A	North+East	NOR	K2	0.5626	K2.2	0.5919	0.0183	0.5626	0.4191	--	--	--	0.4081	0.5919	--	--	--
BAL006	Katrina	SLU	1757	2n	A	North+East	NOR	K3	0.6775	K3.2	0.869	0.011	0.3115	0.6775	--	--	--	--	--	0.0982	0.869	0.0328
BAL007	Kolinowskaya	SLU	1758	2n	A	North+East	RUS?	K2	0.8966	K2.1	0.6768	0.0259	0.8966	0.0775	--	--	--	0.6768	0.3232	--	--	--
BAL008	Kronprins	SLU	1759	2n	A	North+East	NOR	K3	0.6631	K3.3	0.922	0.0995	0.2374	0.6631	--	--	--	--	--	0.0468	0.0312	0.922
BAL009	Sinap Orlovskij	SLU	1760	3n	-	--	--	--	--	--	--	--	--	--	--	--	--	--	--	--	--	--
BAL011	Sultanat	SLU	1761	2n	A	North+East	KAZ	K2	0.9645	K2.2	0.7399	0.0235	0.9645	0.012	--	--	--	0.2601	0.7399	--	--	--
BAL012	Sawa	SLU	1762	2n	A	West	POL	K3	0.5679	K3.2	0.8739	0.0251	0.407	0.5679	--	--	--	--	--	0.0736	0.8739	0.0525
BAL014	Witos	SLU	1763	3n	-	--	--	--	--	--	--	--	--	--	--	--	--	--	--	--	--	--
BAL015	Zarya Alatau	SLU	1764	2n	A	North+East	KAZ	K3	0.6903	K3.1	0.8851	0.1957	0.114	0.6903	--	--	--	--	--	0.8851	0.0547	0.0602
BAL016	Frida	SLU	1765	2n	A	North+East	SWE	K3	0.8025	K3.3	0.5973	0.1496	0.0479	0.8025	--	--	--	--	--	0.1912	0.2114	0.5973
BAL017	Agra	SLU	1766	2n	A	North+East	LVA	K2	0.8544	K2.2	0.6098	0.0268	0.8544	0.1188	--	--	--	0.3902	0.6098	--	--	--
BAL021	Apelsinoe	SLU	1767	2n	A	North+East	Eastern Europe	K2	0.968	K2.1	0.8153	0.014	0.968	0.018	--	--	--	0.8153	0.1847	--	--	--
BAL023	Barchatnoje	SLU	1768	2n	A	North+East	RUS	K2	0.9	K2.1	0.6617	0.0347	0.9	0.0653	--	--	--	0.6617	0.3383	--	--	--
BAL026	Dronning Louise	SLU	1769	2n	A	North+East	DNK	K3	0.8917	K3.3	0.5062	0.0397	0.0686	0.8917	--	--	--	--	--	0.0364	0.4574	0.5062
BAL028	Eir	SLU	1770	2n	A	North+East	NOR	K2	0.7321	K2.2	0.951	0.0545	0.7321	0.2134	--	--	--	0.049	0.951	--	--	--
BAL029	Eva-Lotta	SLU	1771	2n	A	North+East	SWE	K2	0.4958	K2.2	0.7835	0.0779	0.4958	0.4263	--	--	--	0.2165	0.7835	--	--	--
BAL030	Fredrik	SLU	1772	2n	A	North+East	SWE	K3	0.7675	K3.2	0.6257	0.039	0.1935	0.7675	--	--	--	--	--	0.3166	0.6257	0.0577
BAL034	Haugmann	SLU	1773	2n	A	North+East	NOR	K2	0.7697	K2.1	0.8015	0.0997	0.7697	0.1306	--	--	--	0.8015	0.1985	--	--	--
BAL035	Heta	SLU	1774	2n	A	North+East	FIN	K2	0.9569	K2.2	0.538	0.0301	0.9569	0.013	--	--	--	0.462	0.538	--	--	--
BAL036	Idunn	SLU	1775	2n	A	North+East	NOR	K2	0.7588	K2.2	0.9396	0.018	0.7588	0.2232	--	--	--	0.0604	0.9396	--	--	--
BAL039	Jaspi	SLU	1776	2n	A	North+East	FIN	K2	0.9623	K2.1	0.5042	0.021	0.9623	0.0167	--	--	--	0.5042	0.4958	--	--	--
BAL041	Juuso	SLU	1777	2n	A	North+East	FIN	K2	0.956	K2.1	0.5825	0.02	0.956	0.024	--	--	--	0.5825	0.4175	--	--	--
BAL044	Konsta	SLU	1778	2n	A	North+East	FIN	K2	0.9621	K2.1	0.6935	0.0129	0.9621	0.025	--	--	--	0.6935	0.3065	--	--	--
BAL045	Langeland	SLU	1779	3n	-	--	--	--	--	--	--	--	--	--	--	--	--	--	--	--	--	--
BAL046	Lavia	SLU	1780	2n	A	North+East	FIN	K2	0.9382	K2.1	0.8435	0.017	0.9382	0.0448	--	--	--	0.8435	0.1565	--	--	--
BAL047	Luke	SLU	1781	2n	A	--	CAN	K2	0.6577	K2.2	0.671	0.2408	0.6577	0.1014	--	--	--	0.329	0.671	--	--	--
BAL049	Maikki	SLU	1782	2n	A	North+East	FIN	K2	0.96	K2.1	0.8497	0.027	0.96	0.013	--	--	--	0.8497	0.1503	--	--	--
BAL051	Nanna	SLU	1783	2n	A	North+East	NOR	K2	0.92	K2.2	0.9215	0.023	0.92	0.057	--	--	--	0.0785	0.9215	--	--	--
BAL052	Oberle	SLU	1784	2n	A	--	CAN	K2	0.6135	K2.1	0.6544	0.0974	0.6135	0.2891	--	--	--	0.6544	0.3456	--	--	--
BAL060	Rescue	SLU	1785	2n	A	--	CAN	K2	0.9779	K2.1	0.8353	0.01	0.9779	0.0121	--	--	--	0.8353	0.1647	--	--	--
BAL061	Rosen Crab	SLU	1786	2n	E (Ext.)	North+East	RUS	--	--	--	--	--	--	--	--	--	--	--	--	--	--	--
BAL062	Råby Rubin	SLU	1787	2n	A	North+East	SWE	K2	0.3585	K2.1	0.8542	0.3341	0.3585	0.3073	--	--	--	0.8542	0.1458	--	--	--
BAL063	Rött ananas (Roter Ananas)	SLU	1788	2n	A	West	DEU	K3	0.9318	K3.3	0.6281	0.0331	0.0351	0.9318	--	--	--	--	--	0.2936	0.0783	0.6281
BAL065	Sandra	SLU	1789	2n	A	North+East	FIN	K2	0.969	K2.1	0.5971	0.017	0.969	0.014	--	--	--	0.5971	0.4029	--	--	--
BAL067	Siv	SLU	1790	2n	A	North+East	NOR	K2	0.8394	K2.2	0.9204	0.0213	0.8394	0.1393	--	--	--	0.0796	0.9204	--	--	--
BAL069	Slava Petersburg	SLU	1791	2n	A	North+East	RUS	K2	0.9509	K2.2	0.6849	0.0271	0.9509	0.022	--	--	--	0.3151	0.6849	--	--	--
BAL072	Vitgylling	SLU	1792	2n	A	West	NLD	K2	0.8602	K2.1	0.9521	0.0297	0.8602	0.1101	--	--	--	0.9521	0.0479	--	--	--
BAL073	Westland	SLU	1793	2n	A	--	CAN	K2	0.955	K2.1	0.5401	0.025	0.955	0.02	--	--	--	0.5401	0.4599	--	--	--
BAL075	Ölands Kungsäpple	SLU	1794	2n	A	North+East	SWE	K2	0.4712	K2.1	0.8314	0.365	0.4712	0.1637	--	--	--	0.8314	0.1686	--	--	--
BAL076	Sjögesta Pippin	SLU	1795	2n	A	North+East	SWE	K2	0.5656	K2.1	0.8343	0.1272	0.5656	0.3072	--	--	--	0.8343	0.1657	--	--	--
BAL077	Alro	SLU	1796	2n	A	North+East	LVA	K2	0.4471	K2.2	0.7568	0.2709	0.4471	0.282	--	--	--	0.2432	0.7568	--	--	--
BAL078	Ilga	SLU	1797	2n	A	North+East	LVA	K2	0.5803	K2.2	0.5004	0.1637	0.5803	0.256	--	--	--	0.4996	0.5004	--	--	--
BAL079	Kavlås	SLU	1798	2n	A	North+East	SWE	K2	0.799	K2.1	0.9522	0.1399	0.799	0.0611	--	--	--	0.9522	0.0478	--	--	--
BAL080	Linnes Äpple	SLU	1799	2n	A	North+East	SWE	K3	0.6294	K3.3	0.803	0.2286	0.142	0.6294	--	--	--	--	--	0.1115	0.0855	0.803
BAL083	Stars	SLU	1800	2n	A	North+East	LVA	K3	0.6441	K3.2	0.6601	0.1243	0.2315	0.6441	--	--	--	--	--	0.0644	0.6601	0.2755
BAL088	Carrol	SLU	1801	2n	A	--	CAN	K2	0.9444	K2.1	0.7504	0.0338	0.9444	0.0218	--	--	--	0.7504	0.2496	--	--	--
BAL089	Edseläpple	SLU	1802	2n	A	North+East	SWE	K2	0.973	K2.1	0.9397	0.012	0.973	0.015	--	--	--	0.9397	0.0603	--	--	--
BAL090	Farmors Juläpple	SLU	1803	2n	A	North+East	SWE	K2	0.8338	K2.1	0.6823	0.0527	0.8338	0.1135	--	--	--	0.6823	0.3177	--	--	--
BAL091	Förlovningsäpple	SLU	1804	2n	A	North+East	SWE	K2	0.969	K2.1	0.785	0.015	0.969	0.016	--	--	--	0.785	0.215	--	--	--
BAL092	Granatäpple, Kungsbacka	SLU	1805	2n	A	North+East	SWE	K2	0.746	K2.1	0.5437	0.1102	0.746	0.1438	--	--	--	0.5437	0.4563	--	--	--
BAL093	Grågylling	SLU	1806	2n	A	North+East	SWE	K2	0.8829	K2.1	0.9551	0.0465	0.8829	0.0706	--	--	--	0.9551	0.0449	--	--	--
BAL094	Hanaskog	SLU	1807	2n	A	North+East	SWE	K2	0.8829	K2.1	0.9232	0.036	0.8829	0.0811	--	--	--	0.9232	0.0768	--	--	--
BAL095	Hedenlunda	SLU	1808	2n	A	North+East	SWE	K2	0.9386	K2.1	0.842	0.019	0.9386	0.0424	--	--	--	0.842	0.158	--	--	--
BAL096	Hugoäpple	SLU	1809	2n	A	North+East	SWE	K2	0.963	K2.1	0.9195	0.013	0.963	0.024	--	--	--	0.9195	0.0805	--	--	--
BAL098	Kesäter	SLU	1810	2n	A	West	DEU	K3	0.8368	K3.3	0.4906	0.0948	0.0684	0.8368	--	--	--	--	--	0.436	0.0735	0.4906
BAL099	Kramforsäpple	SLU	1811	2n	A	North+East	SWE	K2	0.9298	K2.1	0.9027	0.0268	0.9298	0.0434	--	--	--	0.9027	0.0973	--	--	--
BAL100	Melonkalvill	SLU	1812	2n	A	North+East	SWE	K2	0.5328	K2.1	0.597	0.036	0.5328	0.4312	--	--	--	0.597	0.403	--	--	--
BAL101	Mälsåker	SLU	1813	2n	A	North+East	SWE	K2	0.8977	K2.1	0.8711	0.0268	0.8977	0.0755	--	--	--	0.8711	0.1289	--	--	--
BAL102	Norrviken	SLU	1814	2n	A	North+East	SWE	K2	0.7134	K2.1	0.8128	0.0632	0.7134	0.2234	--	--	--	0.8128	0.1872	--	--	--
BAL103	Sandbergs Röda	SLU	1815	2n	A	North+East	SWE	K2	0.9472	K2.1	0.9537	0.024	0.9472	0.0288	--	--	--	0.9537	0.0463	--	--	--
BAL104	Sparreholm	SLU	1816	2n	A	North+East	SWE	K2	0.95	K2.1	0.9241	0.0192	0.95	0.0308	--	--	--	0.9241	0.0759	--	--	--
BAL107	Urshults Kungsäpple	SLU	1817	3n	-	--	--	--	--	--	--	--	--	--	--	--	--	--	--	--	--	--
BAL108	Ökna Vita Vintergylling	SLU	1818	2n	A	North+East	SWE	K2	0.9472	K2.1	0.7857	0.0146	0.9472	0.0382	--	--	--	0.7857	0.2143	--	--	--
BAL109	Arona	SLU	1819	2n	A	North+East	LVA	K2	0.9076	K2.2	0.8155	0.0268	0.9076	0.0656	--	--	--	0.1845	0.8155	--	--	--
BAL110	Olga	SLU	1820	2n	A	North+East	SWE	K3	0.8302	K3.2	0.7279	0.1458	0.024	0.8302	--	--	--	--	--	0.0982	0.7279	0.1738
BAL111	Bersis	SLU	1821	2n	A	North+East	LVA	K2	0.9127	K2.1	0.8431	0.0486	0.9127	0.0387	--	--	--	0.8431	0.1569	--	--	--
BAL112	Iedzenu	SLU	1822	2n	A	North+East	LVA	K2	0.8396	K2.2	0.6811	0.0416	0.8396	0.1188	--	--	--	0.3189	0.6811	--	--	--
BAL113	Raja	SLU	1823	2n	A	North+East	LVA	K2	0.8801	K2.1	0.5731	0.0439	0.8801	0.076	--	--	--	0.5731	0.4269	--	--	--
BAL114	Rigas Rozabele	SLU	1824	2n	A	North+East	LVA	K2	0.5674	K2.1	0.82	0.0455	0.5674	0.3871	--	--	--	0.82	0.18	--	--	--
BAL115	Transparente Blanche (Stubbaröd) (False)	SLU	1825	2n	A	North+East	RUS	K2	0.8644	K2.1	0.7658	0.0273	0.8644	0.1083	--	--	--	0.7658	0.2342	--	--	--
BAL116	Ausma	SLU	1826	2n	A	North+East	LVA	K2	0.7512	K2.1	0.5504	0.1369	0.7512	0.1119	--	--	--	0.5504	0.4496	--	--	--
BAL118	Stinas äpple	SLU	1827	2n	A	North+East	SWE	K3	0.821	K3.3	0.7216	0.0437	0.1353	0.821	--	--	--	--	--	0.1944	0.084	0.7216
BAL119	Zimnaya Krasavica	SLU	1828	2n	A	North+East	RUS	K2	0.7691	K2.1	0.9011	0.0995	0.7691	0.1314	--	--	--	0.9011	0.0989	--	--	--
BAL120	Brunnsäpple, Hallands	SLU	1829	2n	A	North+East	SWE	K1	0.5464	K1.1	0.9088	0.5464	0.0938	0.3598	0.9088	0.0512	0.04	--	--	--	--	--
BAL121	Annas Hulta	SLU	1830	2n	A	North+East	SWE?	K2	0.9499	K2.1	0.9283	0.0288	0.9499	0.0213	--	--	--	0.9283	0.0717	--	--	--
BAL124	Boäpple	SLU	1831	2n	A	North+East	SWE	K1	0.5224	K1.1	0.9216	0.5224	0.1463	0.3313	0.9216	0.0289	0.0495	--	--	--	--	--
BAL125	Kestrel	SLU	1832	2n	A	--	CAN	K3	0.9197	K3.2	0.385	0.022	0.0583	0.9197	--	--	--	--	--	0.383	0.385	0.232
BAL127	Vara	SLU	1833	2n	A	North+East	SWE?	K3	0.6253	K3.2	0.5497	0.0485	0.3262	0.6253	--	--	--	--	--	0.1185	0.5497	0.3318
BAL128	Aromatnoje	SLU	1834	2n	A	North+East	RUS	K2	0.9802	K2.1	0.5493	0.009	0.9802	0.0108	--	--	--	0.5493	0.4507	--	--	--
BAL129	Breakey	SLU	1835	2n	A	--	CAN	K2	0.9681	K2.1	0.7038	0.0189	0.9681	0.013	--	--	--	0.7038	0.2962	--	--	--
BAL130	Collet	SLU	1836	2n	A	--	CAN	K2	0.6103	K2.2	0.9329	0.0163	0.6103	0.3734	--	--	--	0.0671	0.9329	--	--	--
BAL131	Heyer12	SLU	1837	2n	A	--	CAN	K2	0.926	K2.1	0.8151	0.0441	0.926	0.0299	--	--	--	0.8151	0.1849	--	--	--
BAL132	Norland	SLU	1838	2n	A	--	CAN	K2	0.9554	K2.1	0.9177	0.0296	0.9554	0.015	--	--	--	0.9177	0.0823	--	--	--
BAL133	Parkland	SLU	1839	2n	A	--	CAN	K2	0.9651	K2.1	0.6792	0.018	0.9651	0.0169	--	--	--	0.6792	0.3208	--	--	--
BAL134	Patterson	SLU	1840	2n	A	--	CAN	K2	0.9728	K2.1	0.943	0.0141	0.9728	0.0131	--	--	--	0.943	0.057	--	--	--
BAL135	Trail	SLU	1841	2n	A	--	CAN	K2	0.7607	K2.1	0.5472	0.2147	0.7607	0.0246	--	--	--	0.5472	0.4528	--	--	--
BAL137	Severnij Sinap	SLU	1842	2n	A	North+East	RUS	K2	0.866	K2.1	0.8782	0.1082	0.866	0.0258	--	--	--	0.8782	0.1218	--	--	--
BAL140	Drejeaeble	SLU	1843	2n	A	North+East	DNK?	K2	0.5902	K2.1	0.8324	0.0891	0.5902	0.3207	--	--	--	0.8324	0.1676	--	--	--
BAL145	Värmlands Sötäpple	SLU	1844	2n	A	North+East	SWE	K2	0.7054	K2.1	0.8761	0.0483	0.7054	0.2463	--	--	--	0.8761	0.1239	--	--	--
BAL149	Hannaäpple	SLU	1845	2n	A	North+East	SWE	K2	0.9199	K2.1	0.6569	0.033	0.9199	0.0471	--	--	--	0.6569	0.3431	--	--	--
BAL150	Huvitus (False?)	SLU	1846	2n	A	North+East	FIN	K2	0.7605	K2.2	0.7677	0.017	0.7605	0.2225	--	--	--	0.2323	0.7677	--	--	--
BAL157	Spässerud	SLU	1847	2n	A	North+East	SWE	K2	0.9241	K2.1	0.8985	0.039	0.9241	0.0369	--	--	--	0.8985	0.1015	--	--	--
BAL159	Sukkertop	SLU	1848	2n	A	North+East	RUS	K3	0.8709	K3.3	0.8671	0.0576	0.0715	0.8709	--	--	--	--	--	0.0863	0.0466	0.8671
BAL162	Trogsta	SLU	1849	2n	A	North+East	SWE	K2	0.8027	K2.1	0.676	0.0471	0.8027	0.1502	--	--	--	0.676	0.324	--	--	--
BAL163	Vittsjöäpple	SLU	1850	2n	A	North+East	SWE	K2	0.5888	K2.1	0.937	0.3586	0.5888	0.0526	--	--	--	0.937	0.063	--	--	--
BAL165	Stärringeäpple Karin	SLU	1851	2n	A	North+East	SWE	K2	0.961	K2.1	0.9457	0.017	0.961	0.022	--	--	--	0.9457	0.0543	--	--	--
BAL166	Sörmlands	SLU	1852	2n	A	North+East	SWE	K2	0.462	K2.1	0.9084	0.2876	0.462	0.2504	--	--	--	0.9084	0.0916	--	--	--
BAL167	Valldaäpple	SLU	1853	2n	A	North+East	SWE	K2	0.9362	K2.1	0.942	0.018	0.9362	0.0458	--	--	--	0.942	0.058	--	--	--
BAL168	Veseäpple	SLU	1854	2n	A	North+East	SWE	K3	0.5128	K3.3	0.5424	0.2461	0.2411	0.5128	--	--	--	--	--	0.3811	0.0765	0.5424
BAL169	Aspa	SLU	1855	2n	A	North+East	SWE	K2	0.7923	K2.1	0.9058	0.0367	0.7923	0.171	--	--	--	0.9058	0.0942	--	--	--
BAL170	Domö Favorit	SLU	1856	2n	A	North+East	SWE	K2	0.7899	K2.1	0.8413	0.0508	0.7899	0.1593	--	--	--	0.8413	0.1587	--	--	--
BAL171	Fullerö	SLU	1857	2n	A	North+East	SWE	K2	0.5503	K2.1	0.6159	0.1278	0.5503	0.3219	--	--	--	0.6159	0.3841	--	--	--
BAL172	Josefiner	SLU	1858	2n	A	North+East	SWE	K2	0.8873	K2.1	0.869	0.0727	0.8873	0.04	--	--	--	0.869	0.131	--	--	--
BAL173	Landskronaäpple	SLU	1859	2n	A	North+East	SWE	K2	0.7907	K2.2	0.8155	0.0654	0.7907	0.1439	--	--	--	0.1845	0.8155	--	--	--
BAL174	Larsmässeäpple	SLU	1860	2n	A	North+East	SWE	K2	0.9373	K2.1	0.6267	0.0227	0.9373	0.04	--	--	--	0.6267	0.3733	--	--	--
BAL176	Nyckelby	SLU	1861	2n	A	North+East	SWE?	K2	0.8055	K2.2	0.9203	0.0295	0.8055	0.165	--	--	--	0.0797	0.9203	--	--	--
BAL177	Rosendals Klar	SLU	1862	2n	A	North+East	SWE?	K2	0.9108	K2.1	0.8608	0.0292	0.9108	0.06	--	--	--	0.8608	0.1392	--	--	--
BAL179	Göteborgs Flickäpple	SLU	1863	2n	A	North+East	SWE	K2	0.7832	K2.1	0.8439	0.0364	0.7832	0.1804	--	--	--	0.8439	0.1561	--	--	--
BAL182	Flädie	SLU	1864	2n	A	North+East	SWE	K2	0.4924	K2.2	0.5706	0.0324	0.4924	0.4753	--	--	--	0.4294	0.5706	--	--	--
BAL185	Himmelstalund	SLU	1865	2n	A	North+East	SWE	K3	0.8894	K3.3	0.4916	0.0222	0.0884	0.8894	--	--	--	--	--	0.4587	0.0498	0.4916
BAL186	Järnäpple	SLU	1866	3n	-	--	--	--	--	--	--	--	--	--	--	--	--	--	--	--	--	--
BAL192	Röd Torstein	SLU	1867	2n	A	North+East	NOR?	K3	0.6237	K3.3	0.8975	0.1167	0.2596	0.6237	--	--	--	--	--	0.0528	0.0497	0.8975
BAL196	Hampus	SLU	1868	2n	A	--	--	K1	0.4839	K1.1	0.7021	0.4839	0.0752	0.4409	0.7021	0.1185	0.1794	--	--	--	--	--
BAL197	Drakenberg	SLU	1869	2n	A	North+East	SWE	K2	0.9247	K2.1	0.841	0.0301	0.9247	0.0452	--	--	--	0.841	0.159	--	--	--
1905004	Ard Cairn Russet	NFC-Read.	1870	2n	A	West	IRL	K3	0.9527	K3.3	0.6885	0.0273	0.02	0.9527	--	--	--	--	--	0.2693	0.0422	0.6885
1905005	Gibbon's Russet	NFC-Read.	1871	2n	A	West	IRL	K3	0.8937	K3.1	0.5667	0.0818	0.0245	0.8937	--	--	--	--	--	0.5667	0.1249	0.3084
1916006	Beeley Pippin	NFC-Read.	1872	2n	A	West	GBR	K2	0.4729	K2.1	0.6463	0.3778	0.4729	0.1493	--	--	--	0.6463	0.3537	--	--	--
1920009	Lord Stradbroke	NFC-Read.	1873	2n	A	West	GBR	K3	0.9132	K3.3	0.576	0.0391	0.0477	0.9132	--	--	--	--	--	0.3535	0.0705	0.576
1920012	Forge	NFC-Read.	1874	2n	A	West	GBR	K3	0.9224	K3.1	0.7722	0.0321	0.0455	0.9224	--	--	--	--	--	0.7722	0.0653	0.1625
1920016	Harvey	NFC-Read.	1875	2n	A	West	GBR	K3	0.9152	K3.3	0.875	0.0658	0.019	0.9152	--	--	--	--	--	0.0774	0.0476	0.875
1920017	Schoolmaster	NFC-Read.	1876	2n	A	West	GBR	K3	0.7684	K3.1	0.5744	0.1724	0.0592	0.7684	--	--	--	--	--	0.5744	0.208	0.2176
1920027	Nolan Pippin	NFC-Read.	1877	2n	A	West	GBR	K3	0.958	K3.1	0.4719	0.022	0.02	0.958	--	--	--	--	--	0.4719	0.4022	0.126
1921002	Millet	NFC-Read.	1878	2n	A	West	GBR	K3	0.8631	K3.3	0.832	0.077	0.0599	0.8631	--	--	--	--	--	0.0464	0.1216	0.832
1921018	May Queen	NFC-Read.	1879	2n	A	West	GBR	K3	0.9665	K3.1	0.8446	0.0221	0.0114	0.9665	--	--	--	--	--	0.8446	0.0711	0.0843
1921019	Autumn Pearmain	NFC-Read.	1880	2n	A	West	GBR	K3	0.7228	K3.1	0.8925	0.1838	0.0934	0.7228	--	--	--	--	--	0.8925	0.0288	0.0787
1921083	Feltham Beauty	NFC-Read.	1881	2n	A	West	GBR	K3	0.9408	K3.2	0.7072	0.019	0.0402	0.9408	--	--	--	--	--	0.2621	0.7072	0.0307
1921087	Climax	NFC-Read.	1882	2n	A	West	GBR?	K2	0.56	K2.1	0.66	0.0532	0.56	0.3868	--	--	--	0.66	0.34	--	--	--
1921088	Cambusnethan Pippin	NFC-Read.	1883	2n	A	West	GBR	K3	0.9289	K3.3	0.7964	0.0501	0.021	0.9289	--	--	--	--	--	0.16	0.0436	0.7964
1922019	Oaken Pin (of Taylor)	NFC-Read.	1884	2n	A	West	GBR	K3	0.9659	K3.1	0.497	0.019	0.0151	0.9659	--	--	--	--	--	0.497	0.1394	0.3635
1922040	Early Strawberry (of Great Malvern)	NFC-Read.	1885	2n	A	--	--	K3	0.9511	K3.1	0.4874	0.0319	0.017	0.9511	--	--	--	--	--	0.4874	0.3498	0.1628
1923011	Carlisle Codlin (of Bultitude)	NFC-Read.	1886	2n	A	West	GBR	K3	0.7688	K3.1	0.9193	0.1012	0.13	0.7688	--	--	--	--	--	0.9193	0.025	0.0557
1923078	Fillingham Pippin	NFC-Read.	1887	2n	A	West	GBR	K3	0.9002	K3.1	0.8273	0.0688	0.031	0.9002	--	--	--	--	--	0.8273	0.1283	0.0444
1923112	Stobo Castle	NFC-Read.	1888	2n	A	West	GBR	K2	0.4802	K2.2	0.7028	0.1343	0.4802	0.3856	--	--	--	0.2972	0.7028	--	--	--
1924005	Scilly Pearl	NFC-Read.	1889	2n	A	West	GBR	K3	0.9014	K3.3	0.5316	0.0663	0.0323	0.9014	--	--	--	--	--	0.0896	0.3788	0.5316
1924010	Cottenham Seedling	NFC-Read.	1890	2n	A	West	GBR	K3	0.9389	K3.1	0.7295	0.0401	0.021	0.9389	--	--	--	--	--	0.7295	0.167	0.1035
1924021	Cutler Grieve	NFC-Read.	1891	2n	A	West	GBR	K3	0.6345	K3.1	0.7981	0.0152	0.3503	0.6345	--	--	--	--	--	0.7981	0.1475	0.0543
1924033	George Neal	NFC-Read.	1892	2n	A	West	GBR	K2	0.7841	K2.2	0.8608	0.0397	0.7841	0.1762	--	--	--	0.1392	0.8608	--	--	--
1924057	Bushey Grove	NFC-Read.	1893	2n	A	West	GBR	K2	0.7639	K2.2	0.7014	0.09	0.7639	0.1461	--	--	--	0.2986	0.7014	--	--	--
1926023	Saltcote Pippin	NFC-Read.	1894	2n	A	West	GBR	K3	0.9302	K3.2	0.4197	0.035	0.0348	0.9302	--	--	--	--	--	0.3675	0.4197	0.2128
1926034	S.T. Wright	NFC-Read.	1895	2n	A	West	GBR	K2	0.8149	K2.2	0.6949	0.098	0.8149	0.0871	--	--	--	0.3051	0.6949	--	--	--
1927070	Sowman's Seedling	NFC-Read.	1896	2n	A	West	GBR	K3	0.522	K3.1	0.551	0.0306	0.4474	0.522	--	--	--	--	--	0.551	0.1028	0.3462
1928002	Maggie Grieve	NFC-Read.	1897	2n	A	West	GBR	K3	0.7668	K3.3	0.6041	0.2128	0.0204	0.7668	--	--	--	--	--	0.1534	0.2425	0.6041
1928011	Thorpe's Peach	NFC-Read.	1898	2n	A	West	GBR	K3	0.6475	K3.2	0.3759	0.0306	0.3219	0.6475	--	--	--	--	--	0.3438	0.3759	0.2804
1928018	Morley's Seedling	NFC-Read.	1899	2n	A	West	GBR	K3	0.6716	K3.1	0.7429	0.0384	0.29	0.6716	--	--	--	--	--	0.7429	0.1851	0.072
1929036	New Bess Pool	NFC-Read.	1900	2n	A	West	GBR	K3	0.9592	K3.1	0.5728	0.0199	0.0209	0.9592	--	--	--	--	--	0.5728	0.237	0.1903
1930020	Summer Golden Pippin	NFC-Read.	1901	2n	A	West	GBR	K3	0.9256	K3.1	0.9263	0.039	0.0354	0.9256	--	--	--	--	--	0.9263	0.0326	0.0411
1930035	Ingall's Pippin	NFC-Read.	1902	2n	A	West	GBR	K2	0.8815	K2.2	0.7494	0.0259	0.8815	0.0926	--	--	--	0.2506	0.7494	--	--	--
1930039	Green Harvey	NFC-Read.	1903	2n	A	West	GBR	K3	0.905	K3.3	0.8229	0.0521	0.0429	0.905	--	--	--	--	--	0.1313	0.0458	0.8229
1930040	Cockett's Red	NFC-Read.	1904	2n	A	West	GBR	K3	0.71	K3.3	0.4704	0.1529	0.1371	0.71	--	--	--	--	--	0.3823	0.1474	0.4704
1930060	Northland Seedling	NFC-Read.	1905	2n	A	West	GBR	K3	0.8842	K3.2	0.7028	0.0419	0.0739	0.8842	--	--	--	--	--	0.2168	0.7028	0.0804
1931012	Peche Melba	NFC-Read.	1906	2n	A	West	IRL	K3	0.9274	K3.1	0.7212	0.0425	0.0301	0.9274	--	--	--	--	--	0.7212	0.1485	0.1303
1931013	William Peters	NFC-Read.	1907	2n	A	West	GBR	K2	0.5969	K2.2	0.946	0.014	0.5969	0.3891	--	--	--	0.054	0.946	--	--	--
1932004	Colonel Yate	NFC-Read.	1908	2n	A	West	GBR	K3	0.8254	K3.1	0.8637	0.071	0.1036	0.8254	--	--	--	--	--	0.8637	0.0817	0.0546
1932005	John Divers	NFC-Read.	1909	2n	A	West	GBR	K2	0.5528	K2.2	0.7331	0.0813	0.5528	0.3659	--	--	--	0.2669	0.7331	--	--	--
1933012	Sam Young	NFC-Read.	1910	2n	A	West	IRL	K3	0.9027	K3.3	0.6772	0.0629	0.0344	0.9027	--	--	--	--	--	0.1911	0.1317	0.6772
1934027	Chorister Boy	NFC-Read.	1911	2n	A	West	GBR	K3	0.8387	K3.3	0.7821	0.029	0.1323	0.8387	--	--	--	--	--	0.0707	0.1472	0.7821
1935006	Bascombe Mystery	NFC-Read.	1912	2n	A	West	GBR	K3	0.9354	K3.1	0.957	0.0477	0.0169	0.9354	--	--	--	--	--	0.957	0.023	0.02
1935047	Young's Pinello	NFC-Read.	1913	2n	A	West	GBR	K3	0.5163	K3.1	0.6346	0.3588	0.1249	0.5163	--	--	--	--	--	0.6346	0.0572	0.3082
1936026	Ruby (Seabrook)	NFC-Read.	1914	2n	A	West	GBR	K2	0.9668	K2.2	0.9409	0.0113	0.9668	0.0219	--	--	--	0.0591	0.9409	--	--	--
1937010	Duck's Bill	NFC-Read.	1915	2n	A	West	GBR	K3	0.9419	K3.1	0.8804	0.0397	0.0184	0.9419	--	--	--	--	--	0.8804	0.0495	0.0701
1938003	Cleeve	NFC-Read.	1916	2n	A	West	GBR	K2	0.8377	K2.2	0.947	0.023	0.8377	0.1393	--	--	--	0.053	0.947	--	--	--
1938005	Hood's Supreme	NFC-Read.	1917	2n	A	West	GBR	K2	0.5975	K2.2	0.9089	0.0276	0.5975	0.3749	--	--	--	0.0911	0.9089	--	--	--
1941007	Easter Orange	NFC-Read.	1918	2n	A	West	GBR	K3	0.9591	K3.1	0.6167	0.0278	0.0131	0.9591	--	--	--	--	--	0.6167	0.2102	0.1731
1941017	Curl Tail	NFC-Read.	1919	2n	A	West	GBR	K3	0.9045	K3.3	0.82	0.0625	0.033	0.9045	--	--	--	--	--	0.0838	0.0962	0.82
1941019	Forester	NFC-Read.	1920	2n	A	West	GBR	K3	0.961	K3.1	0.8287	0.0243	0.0147	0.961	--	--	--	--	--	0.8287	0.0983	0.073
1941025	Crawley Reinette	NFC-Read.	1921	2n	A	West	GBR	K3	0.9596	K3.2	0.6001	0.029	0.0114	0.9596	--	--	--	--	--	0.3552	0.6001	0.0447
1942003	Tinsley Quince	NFC-Read.	1922	2n	A	West	GBR	K3	0.9283	K3.1	0.9264	0.0207	0.051	0.9283	--	--	--	--	--	0.9264	0.0477	0.0259
1942006	D'Arcy Spice	NFC-Read.	1923	2n	A	West	GBR	K3	0.9499	K3.1	0.6519	0.0296	0.0205	0.9499	--	--	--	--	--	0.6519	0.225	0.1231
1942029	Pickering's Seedling	NFC-Read.	1924	2n	A	West	GBR	K3	0.9151	K3.3	0.6264	0.047	0.0379	0.9151	--	--	--	--	--	0.2904	0.0832	0.6264
1942035	Beauty of Moray	NFC-Read.	1925	2n	A	West	GBR	K3	0.957	K3.1	0.821	0.03	0.013	0.957	--	--	--	--	--	0.821	0.1256	0.0534
1943003	West View Seedling	NFC-Read.	1926	2n	A	West	GBR	K3	0.8063	K3.1	0.9163	0.1737	0.02	0.8063	--	--	--	--	--	0.9163	0.0308	0.0529
1943009	Burr Knot	NFC-Read.	1927	2n	A	West	GBR	K3	0.94	K3.1	0.6079	0.036	0.024	0.94	--	--	--	--	--	0.6079	0.1175	0.2746
1943020	Bridgewater Pippin (of Cheal)	NFC-Read.	1928	2n	A	West	GBR	K3	0.9072	K3.3	0.8729	0.0425	0.0503	0.9072	--	--	--	--	--	0.0949	0.0322	0.8729
1944008	Star of Devon	NFC-Read.	1929	2n	A	West	GBR	K3	0.8025	K3.1	0.5759	0.1466	0.0509	0.8025	--	--	--	--	--	0.5759	0.0807	0.3434
1944013	June Crewdson	NFC-Read.	1930	2n	A	West	GBR	K2	0.6084	K2.1	0.8023	0.2884	0.6084	0.1032	--	--	--	0.8023	0.1977	--	--	--
1944018	Fairie Queen	NFC-Read.	1931	2n	A	West	GBR	K3	0.9612	K3.2	0.8936	0.0139	0.0249	0.9612	--	--	--	--	--	0.0723	0.8936	0.0341
1944023	Forty Shilling	NFC-Read.	1932	2n	A	West	GBR	K3	0.8895	K3.3	0.3858	0.0386	0.0719	0.8895	--	--	--	--	--	0.329	0.2852	0.3858
1944040	Jennifer	NFC-Read.	1933	2n	A	West	GBR	K3	0.8551	K3.1	0.9056	0.1201	0.0248	0.8551	--	--	--	--	--	0.9056	0.0503	0.0441
1944056	Margaret Taylor	NFC-Read.	1934	2n	A	West	GBR	K3	0.9509	K3.1	0.7643	0.0253	0.0238	0.9509	--	--	--	--	--	0.7643	0.0778	0.158
1945001	Storey's Seedling	NFC-Read.	1935	2n	A	West	GBR	K3	0.8725	K3.1	0.8259	0.1055	0.022	0.8725	--	--	--	--	--	0.8259	0.112	0.062
1945014	May Beauty	NFC-Read.	1936	2n	A	West	GBR	K3	0.9213	K3.1	0.6718	0.0607	0.018	0.9213	--	--	--	--	--	0.6718	0.2084	0.1198
1945036	Mareda	NFC-Read.	1937	2n	A	West	GBR	K3	0.8846	K3.2	0.6312	0.0912	0.0242	0.8846	--	--	--	--	--	0.2176	0.6312	0.1512
1945049	Corry's Wonder	NFC-Read.	1938	2n	A	West	GBR	K3	0.957	K3.2	0.6238	0.029	0.014	0.957	--	--	--	--	--	0.1788	0.6238	0.1973
1945063	Jennifer Wastie	NFC-Read.	1939	2n	A	West	GBR	K3	0.8407	K3.1	0.7807	0.0363	0.123	0.8407	--	--	--	--	--	0.7807	0.1216	0.0977
1945101	Green Purnell	NFC-Read.	1940	3n	-	--	--	--	--	--	--	--	--	--	--	--	--	--	--	--	--	--
1945128	Burn's Seedling	NFC-Read.	1941	2n	A	West	GBR	K3	0.9514	K3.1	0.8764	0.0357	0.0129	0.9514	--	--	--	--	--	0.8764	0.0366	0.087
1945130	Stoke Edith Pippin	NFC-Read.	1942	2n	A	West	GBR	K3	0.4604	K3.1	0.719	0.4032	0.1364	0.4604	--	--	--	--	--	0.719	0.0638	0.2172
1945150	Lamb Abbey Pearmain	NFC-Read.	1943	2n	A	West	GBR	K3	0.9548	K3.1	0.8869	0.0219	0.0233	0.9548	--	--	--	--	--	0.8869	0.0787	0.0344
1945186	Fearn's Pippin	NFC-Read.	1944	2n	A	West	GBR	K3	0.9626	K3.1	0.8299	0.0244	0.013	0.9626	--	--	--	--	--	0.8299	0.1425	0.0276
1945189	Kilkenny Pearmain	NFC-Read.	1945	2n	A	West	IRL	K3	0.918	K3.1	0.8443	0.0395	0.0425	0.918	--	--	--	--	--	0.8443	0.0935	0.0622
1945192	Knobby Russet	NFC-Read.	1946	2n	A	West	GBR	K3	0.8363	K3.3	0.81	0.0667	0.097	0.8363	--	--	--	--	--	0.1356	0.0544	0.81
1945193	Queen Caroline	NFC-Read.	1947	2n	A	West	GBR	K3	0.9445	K3.1	0.8239	0.0351	0.0204	0.9445	--	--	--	--	--	0.8239	0.0712	0.1049
1946006	Pine Apple Russet	NFC-Read.	1948	2n	A	West	GBR	K3	0.9356	K3.1	0.8822	0.0525	0.0119	0.9356	--	--	--	--	--	0.8822	0.069	0.0488
1946014	Mary Barnett	NFC-Read.	1949	2n	A	West	GBR	K3	0.9676	K3.2	0.8648	0.0154	0.017	0.9676	--	--	--	--	--	0.1005	0.8648	0.0347
1946023	Golden Knob	NFC-Read.	1950	2n	A	West	GBR	K3	0.8702	K3.3	0.6339	0.1158	0.014	0.8702	--	--	--	--	--	0.3441	0.022	0.6339
1946043	Brown's Seedling	NFC-Read.	1951	2n	A	West	GBR	K3	0.93	K3.1	0.5697	0.0199	0.0501	0.93	--	--	--	--	--	0.5697	0.0497	0.3806
1946091	Holland Pippin	NFC-Read.	1952	2n	A	West	GBR	K3	0.9621	K3.2	0.4175	0.0239	0.014	0.9621	--	--	--	--	--	0.2203	0.4175	0.3622
1946104	Dewdulip Seedling	NFC-Read.	1953	2n	A	West	GBR	K3	0.9138	K3.1	0.8059	0.0565	0.0297	0.9138	--	--	--	--	--	0.8059	0.109	0.0851
1947008	Eastbourne Pippin	NFC-Read.	1954	2n	A	West	GBR	K3	0.9182	K3.1	0.8781	0.0306	0.0512	0.9182	--	--	--	--	--	0.8781	0.0353	0.0866
1947031	Rock (Lanarkshire)	NFC-Read.	1955	2n	A	West	GBR	K3	0.8838	K3.3	0.5952	0.0737	0.0425	0.8838	--	--	--	--	--	0.1562	0.2486	0.5952
1947046	Morris's Russet	NFC-Read.	1956	2n	A	West	GBR	K3	0.9572	K3.2	0.646	0.0169	0.0259	0.9572	--	--	--	--	--	0.3121	0.646	0.0419
1947080	Rathe Ripe	NFC-Read.	1957	2n	A	West	GBR	K3	0.7816	K3.3	0.7976	0.167	0.0514	0.7816	--	--	--	--	--	0.139	0.0634	0.7976
1947193	Konigin Sophiensapfel	NFC-Read.	1958	2n	A	West	GBR	K3	0.969	K3.1	0.6425	0.015	0.016	0.969	--	--	--	--	--	0.6425	0.2679	0.0896
1947235	Hog's Snout	NFC-Read.	1959	2n	A	West	GBR	K3	0.9424	K3.3	0.3704	0.0292	0.0284	0.9424	--	--	--	--	--	0.2832	0.3463	0.3704
1947345	Martin Becker	NFC-Read.	1960	2n	A	West	FRA?	K3	0.9707	K3.1	0.9478	0.015	0.0143	0.9707	--	--	--	--	--	0.9478	0.0225	0.0297
1947454	Castle Major	NFC-Read.	1961	2n	A	West	GBR	K3	0.9528	K3.1	0.9322	0.0332	0.014	0.9528	--	--	--	--	--	0.9322	0.0221	0.0457
1947480	Montfort	NFC-Read.	1962	2n	A	West	GBR	K3	0.9224	K3.1	0.7614	0.021	0.0566	0.9224	--	--	--	--	--	0.7614	0.1977	0.0409
1947508	Moore's Seedling	NFC-Read.	1963	2n	A	West	GBR	K3	0.9629	K3.1	0.7054	0.0189	0.0182	0.9629	--	--	--	--	--	0.7054	0.2155	0.0791
1947512	Shoreditch White	NFC-Read.	1964	2n	A	West	GBR	K3	0.8394	K3.3	0.8621	0.1446	0.016	0.8394	--	--	--	--	--	0.0493	0.0886	0.8621
1948005	Lucombe's Pine	NFC-Read.	1965	2n	A	West	GBR	K3	0.8714	K3.1	0.6107	0.0675	0.0611	0.8714	--	--	--	--	--	0.6107	0.0753	0.314
1948022	Downton Pippin	NFC-Read.	1966	2n	A	West	GBR	K3	0.9521	K3.1	0.9219	0.023	0.0249	0.9521	--	--	--	--	--	0.9219	0.0264	0.0517
1948025	Brown Kenting	NFC-Read.	1967	2n	A	West	GBR	K3	0.7281	K3.3	0.7223	0.2138	0.0581	0.7281	--	--	--	--	--	0.2068	0.0709	0.7223
1948031	Baron Ward	NFC-Read.	1968	2n	A	West	GBR	K3	0.901	K3.3	0.5256	0.0372	0.0618	0.901	--	--	--	--	--	0.388	0.0864	0.5256
1948032	Melmoth	NFC-Read.	1969	2n	A	West	GBR	K3	0.8805	K3.1	0.4351	0.0435	0.076	0.8805	--	--	--	--	--	0.4351	0.4282	0.1368
1948163	Monk's Golden Pippin	NFC-Read.	1970	2n	A	West	GBR	K3	0.9252	K3.3	0.5306	0.0407	0.0341	0.9252	--	--	--	--	--	0.4322	0.0372	0.5306
1948508	Hunt's Duke of Gloucester	NFC-Read.	1971	2n	A	West	GBR	K3	0.9488	K3.1	0.8432	0.0272	0.024	0.9488	--	--	--	--	--	0.8432	0.0963	0.0605
1948705	Granny Giffard	NFC-Read.	1972	2n	A	West	GBR	K3	0.6079	K3.3	0.687	0.3681	0.024	0.6079	--	--	--	--	--	0.2775	0.0355	0.687
1948737	Topaz	NFC-Read.	1973	2n	A	West	GBR	K2	0.8397	K2.2	0.9171	0.014	0.8397	0.1463	--	--	--	0.0829	0.9171	--	--	--
1948746	Hapsburg	NFC-Read.	1974	2n	A	West	GBR	K3	0.8419	K3.1	0.419	0.114	0.0441	0.8419	--	--	--	--	--	0.419	0.225	0.356
1948761	Wayside	NFC-Read.	1975	2n	A	West	GBR	K3	0.5371	K3.2	0.8142	0.017	0.4459	0.5371	--	--	--	--	--	0.1068	0.8142	0.079
1949022	Breedon Pippin	NFC-Read.	1976	2n	A	West	GBR	K3	0.9643	K3.2	0.4344	0.0207	0.015	0.9643	--	--	--	--	--	0.3337	0.4344	0.2319
1949072	Lady Isabel	NFC-Read.	1977	2n	A	West	GBR	K2	0.8516	K2.2	0.9398	0.0326	0.8516	0.1158	--	--	--	0.0602	0.9398	--	--	--
1949092	Crimson Queening	NFC-Read.	1978	2n	A	West	GBR	K3	0.965	K3.1	0.9501	0.022	0.013	0.965	--	--	--	--	--	0.9501	0.0275	0.0224
1949095	Elmore Pippin	NFC-Read.	1979	2n	A	West	GBR	K3	0.9669	K3.1	0.8989	0.018	0.0151	0.9669	--	--	--	--	--	0.8989	0.0682	0.0329
1949096	Longney Russet	NFC-Read.	1980	2n	A	West	GBR	K3	0.971	K3.2	0.4083	0.014	0.015	0.971	--	--	--	--	--	0.1889	0.4083	0.4027
1949101	Hector MacDonald	NFC-Read.	1981	2n	A	West	GBR	K3	0.9405	K3.1	0.901	0.0366	0.0229	0.9405	--	--	--	--	--	0.901	0.0625	0.0365
1949189	Paroquet	NFC-Read.	1982	2n	A	West	GBR	K3	0.9463	K3.1	0.8102	0.0324	0.0213	0.9463	--	--	--	--	--	0.8102	0.0908	0.099
1949205	Dockney	NFC-Read.	1983	2n	A	West	IRL	K3	0.6241	K3.3	0.8578	0.328	0.0479	0.6241	--	--	--	--	--	0.1126	0.0296	0.8578
1949206	Strippy	NFC-Read.	1984	2n	A	West	IRL	K3	0.8505	K3.1	0.8868	0.0401	0.1094	0.8505	--	--	--	--	--	0.8868	0.0642	0.049
1949207	Barnhill Pippin	NFC-Read.	1985	2n	A	West	IRL	K3	0.8019	K3.3	0.7498	0.159	0.0391	0.8019	--	--	--	--	--	0.1449	0.1053	0.7498
1949209	Kemp	NFC-Read.	1986	2n	A	West	IRL	K3	0.698	K3.3	0.5838	0.1559	0.1461	0.698	--	--	--	--	--	0.3161	0.1001	0.5838
1949214	Old Somerset Russet	NFC-Read.	1987	2n	A	West	GBR	K3	0.9682	K3.1	0.5182	0.0198	0.012	0.9682	--	--	--	--	--	0.5182	0.1395	0.3423
1949221	Summer John	NFC-Read.	1988	2n	A	West	IRL	K3	0.8813	K3.3	0.7792	0.091	0.0277	0.8813	--	--	--	--	--	0.17	0.0508	0.7792
1949222	Ballyfatten	NFC-Read.	1989	2n	A	West	IRL	K3	0.7496	K3.3	0.7871	0.0296	0.2209	0.7496	--	--	--	--	--	0.1039	0.109	0.7871
1949223	Lord Lennox (Finzi)	NFC-Read.	1990	2n	A	West	GBR	K3	0.9052	K3.2	0.4749	0.036	0.0588	0.9052	--	--	--	--	--	0.221	0.4749	0.3041
1949272	Lass o' Gowrie	NFC-Read.	1991	2n	A	West	GBR	K3	0.9647	K3.1	0.9099	0.0183	0.017	0.9647	--	--	--	--	--	0.9099	0.0434	0.0467
1949276	Scotch Dumpling	NFC-Read.	1992	2n	A	West	GBR	K3	0.9144	K3.1	0.9266	0.0676	0.018	0.9144	--	--	--	--	--	0.9266	0.0399	0.0335
1949288	Early Julyan	NFC-Read.	1993	2n	A	West	GBR	K3	0.9517	K3.3	0.5662	0.025	0.0233	0.9517	--	--	--	--	--	0.1474	0.2864	0.5662
1949291	Laxton's Rearguard	NFC-Read.	1994	2n	A	West	GBR	K3	0.8108	K3.3	0.5335	0.0559	0.1333	0.8108	--	--	--	--	--	0.051	0.4155	0.5335
1949292	Laxton's Reward	NFC-Read.	1995	2n	A	West	GBR	K3	0.7151	K3.2	0.6549	0.0198	0.2651	0.7151	--	--	--	--	--	0.0247	0.6549	0.3204
1950002	Sussex Mother	NFC-Read.	1996	2n	A	West	GBR	K3	0.8423	K3.3	0.5603	0.1235	0.0342	0.8423	--	--	--	--	--	0.3106	0.1291	0.5603
1950042	Stoke Allow	NFC-Read.	1997	2n	A	West	GBR	K3	0.9422	K3.3	0.8379	0.0284	0.0294	0.9422	--	--	--	--	--	0.0818	0.0803	0.8379
1950067	Saint Albans Pippin	NFC-Read.	1998	2n	A	West	GBR	K3	0.5563	K3.1	0.5436	0.4177	0.026	0.5563	--	--	--	--	--	0.5436	0.077	0.3794
1950070	Prince Edward	NFC-Read.	1999	2n	A	West	GBR	K2	0.478	K2.2	0.9262	0.0497	0.478	0.4724	--	--	--	0.0738	0.9262	--	--	--
1950071	Thompson's Apple	NFC-Read.	2000	2n	A	West	IRL	K3	0.8027	K3.3	0.7793	0.1243	0.073	0.8027	--	--	--	--	--	0.1825	0.0382	0.7793
1950072	Golden Royal	NFC-Read.	2001	2n	A	West	IRL	K3	0.8948	K3.1	0.7487	0.0261	0.0791	0.8948	--	--	--	--	--	0.7487	0.046	0.2053
1950074	Munster Tulip	NFC-Read.	2002	2n	A	West	IRL	K3	0.9335	K3.3	0.4257	0.0465	0.02	0.9335	--	--	--	--	--	0.3041	0.2701	0.4257
1950079	Eight Square	NFC-Read.	2003	2n	A	West	IRL	K3	0.6905	K3.3	0.7397	0.2791	0.0304	0.6905	--	--	--	--	--	0.2078	0.0525	0.7397
1950083	Cissy	NFC-Read.	2004	2n	A	West	GBR	K3	0.9598	K3.1	0.6678	0.0253	0.0149	0.9598	--	--	--	--	--	0.6678	0.0435	0.2887
1950085	Maclean's Favourite	NFC-Read.	2005	2n	A	West	GBR	K3	0.9478	K3.1	0.7629	0.0219	0.0303	0.9478	--	--	--	--	--	0.7629	0.0934	0.1437
1950132	Carnet	NFC-Read.	2006	2n	A	North+East	DNK	K2	0.5856	K2.2	0.7851	0.0269	0.5856	0.3875	--	--	--	0.2149	0.7851	--	--	--
1950299	Brenchley Pippin	NFC-Read.	2007	2n	A	West	GBR	K3	0.9629	K3.3	0.3811	0.0231	0.014	0.9629	--	--	--	--	--	0.3415	0.2773	0.3811
1950303	Leonard Lush	NFC-Read.	2008	2n	A	West	GBR	K3	0.6733	K3.3	0.7833	0.1412	0.1856	0.6733	--	--	--	--	--	0.0646	0.1521	0.7833
1951148	Admiral	NFC-Read.	2009	2n	A	West	GBR	K3	0.9436	K3.2	0.7236	0.0359	0.0205	0.9436	--	--	--	--	--	0.1985	0.7236	0.0779
1951224	Longstart	NFC-Read.	2010	2n	A	West	GBR	K3	0.9315	K3.1	0.6802	0.0485	0.02	0.9315	--	--	--	--	--	0.6802	0.1644	0.1554
1951242	Brighton	NFC-Read.	2011	2n	A	--	NZL?	K3	0.8446	K3.3	0.6696	0.1358	0.0196	0.8446	--	--	--	--	--	0.2834	0.047	0.6696
1952054	Bedminster Pippin	NFC-Read.	2012	2n	A	West	GBR	K3	0.972	K3.1	0.8239	0.016	0.012	0.972	--	--	--	--	--	0.8239	0.1264	0.0497
1952055	Gilliflower of Gloucester	NFC-Read.	2013	2n	A	West	GBR	K3	0.8802	K3.3	0.7403	0.0791	0.0407	0.8802	--	--	--	--	--	0.1304	0.1292	0.7403
1953054	Martin's Kernel	NFC-Read.	2014	2n	A	West	GBR	K3	0.913	K3.3	0.8645	0.0693	0.0177	0.913	--	--	--	--	--	0.1048	0.0307	0.8645
1953055	Delectable	NFC-Read.	2015	2n	A	West	GBR	K2	0.7061	K2.2	0.9431	0.0203	0.7061	0.2736	--	--	--	0.0569	0.9431	--	--	--
1953056	Wickham Green	NFC-Read.	2016	2n	A	West	GBR	K3	0.9469	K3.2	0.5943	0.0261	0.027	0.9469	--	--	--	--	--	0.1182	0.5943	0.2875
1953104	Caudal Market	NFC-Read.	2017	2n	A	West	GBR	K3	0.971	K3.1	0.581	0.015	0.014	0.971	--	--	--	--	--	0.581	0.1905	0.2285
1953137	Dillington Beauty	NFC-Read.	2018	2n	A	--	NZL?	K3	0.6444	K3.3	0.5936	0.1774	0.1783	0.6444	--	--	--	--	--	0.1669	0.2396	0.5936
1953141	Welcome	NFC-Read.	2019	2n	A	--	NZL?	K2	0.5525	K2.1	0.5949	0.0664	0.5525	0.3811	--	--	--	0.5949	0.4051	--	--	--
1953142	Symond's Winter	NFC-Read.	2020	2n	A	--	NZL?	K3	0.7754	K3.3	0.5317	0.0841	0.1405	0.7754	--	--	--	--	--	0.4335	0.0348	0.5317
1953149	Benseman's Seedling	NFC-Read.	2021	2n	A	--	NZL?	K3	0.8733	K3.1	0.8318	0.1076	0.0191	0.8733	--	--	--	--	--	0.8318	0.1212	0.047
1953165	Fromme Scab Resistant	NFC-Read.	2022	2n	A	--	USA?	K3	0.4615	K3.3	0.8851	0.2283	0.3103	0.4615	--	--	--	--	--	0.0897	0.0252	0.8851
1954008	Benenden Early	NFC-Read.	2023	2n	A	West	GBR	K2	0.5775	K2.1	0.7236	0.0387	0.5775	0.3838	--	--	--	0.7236	0.2764	--	--	--
1955024	Pitmaston Pine Apple	NFC-Read.	2024	2n	A	West	GBR	K3	0.8907	K3.1	0.7895	0.077	0.0323	0.8907	--	--	--	--	--	0.7895	0.0251	0.1854
1955077	Box Apple	NFC-Read.	2025	2n	A	West	GBR	K1	0.6255	K1.2	0.4135	0.6255	0.0174	0.3571	0.2581	0.4135	0.3284	--	--	--	--	--
1955078	Cornish Honeypin	NFC-Read.	2026	2n	A	West	GBR	K3	0.7812	K3.3	0.6881	0.2007	0.0181	0.7812	--	--	--	--	--	0.1124	0.1995	0.6881
1955143	Sissons's Worksop Newtown	NFC-Read.	2027	2n	A	West	GBR	K3	0.7888	K3.1	0.6838	0.1907	0.0205	0.7888	--	--	--	--	--	0.6838	0.2128	0.1034
1957165	Victory	NFC-Read.	2028	2n	A	West	GBR	K3	0.5077	K3.3	0.6594	0.0318	0.4605	0.5077	--	--	--	--	--	0.1466	0.194	0.6594
1957176	Lord Hindlip	NFC-Read.	2029	2n	A	West	GBR	K3	0.9581	K3.1	0.532	0.0299	0.012	0.9581	--	--	--	--	--	0.532	0.3173	0.1507
1957178	Alfriston	NFC-Read.	2030	2n	A	West	GBR	K3	0.9342	K3.3	0.5628	0.0328	0.033	0.9342	--	--	--	--	--	0.3328	0.1044	0.5628
1957180	Frogmore Prolific	NFC-Read.	2031	2n	A	West	GBR	K3	0.9334	K3.1	0.854	0.0276	0.039	0.9334	--	--	--	--	--	0.854	0.049	0.097
1957183	Joybells	NFC-Read.	2032	2n	A	West	GBR	K2	0.8819	K2.2	0.9571	0.0193	0.8819	0.0988	--	--	--	0.0429	0.9571	--	--	--
1957188	Cox's Pomona	NFC-Read.	2033	2n	A	West	GBR	K2	0.6783	K2.2	0.9285	0.0796	0.6783	0.242	--	--	--	0.0715	0.9285	--	--	--
1957196	John Waterer	NFC-Read.	2034	2n	A	West	GBR	K2	0.8671	K2.2	0.9231	0.0233	0.8671	0.1096	--	--	--	0.0769	0.9231	--	--	--
1957208	Ben's Red	NFC-Read.	2035	2n	A	West	GBR	K1	0.6031	K1.2	0.4832	0.6031	0.0278	0.3692	0.1465	0.4832	0.3703	--	--	--	--	--
1957209	Bess Pool	NFC-Read.	2036	2n	A	West	GBR	K3	0.9579	K3.1	0.4915	0.0218	0.0203	0.9579	--	--	--	--	--	0.4915	0.1691	0.3393
1957227	Scarlet Pearmain	NFC-Read.	2037	2n	A	West	GBR	K3	0.8916	K3.1	0.7752	0.0625	0.0459	0.8916	--	--	--	--	--	0.7752	0.044	0.1808
1957235	Foster's Seedling	NFC-Read.	2038	2n	A	West	GBR	K3	0.6467	K3.2	0.6794	0.0291	0.3242	0.6467	--	--	--	--	--	0.2525	0.6794	0.0681
1957264	Bedwyn Beauty	NFC-Read.	2039	2n	A	West	GBR	K3	0.9423	K3.1	0.5981	0.0382	0.0195	0.9423	--	--	--	--	--	0.5981	0.09	0.3119
1957265	Clark's Seedling	NFC-Read.	2040	2n	A	West	GBR	K3	0.9676	K3.1	0.7963	0.017	0.0154	0.9676	--	--	--	--	--	0.7963	0.0883	0.1154
1957270	Shoesmith	NFC-Read.	2041	2n	A	West	GBR	K2	0.8938	K2.2	0.9102	0.017	0.8938	0.0892	--	--	--	0.0898	0.9102	--	--	--
1957273	Bramshott Rectory	NFC-Read.	2042	2n	A	West	GBR	K3	0.8731	K3.1	0.4371	0.0983	0.0286	0.8731	--	--	--	--	--	0.4371	0.3365	0.2264
1958022	Nelson's Favourite	NFC-Read.	2043	2n	A	West	GBR	K1	0.3964	K1.1	0.8872	0.3964	0.2227	0.3809	0.8872	0.0473	0.0655	--	--	--	--	--
1958023	Port Allen Russet	NFC-Read.	2044	2n	A	West	GBR	K3	0.8849	K3.1	0.4717	0.0381	0.077	0.8849	--	--	--	--	--	0.4717	0.0682	0.4602
1960042	Eynsham Challenger	NFC-Read.	2045	2n	A	West	GBR	K3	0.9331	K3.1	0.6028	0.0303	0.0366	0.9331	--	--	--	--	--	0.6028	0.1271	0.2701
1960044	Sergeant Peggy	NFC-Read.	2046	2n	A	West	GBR	K3	0.9726	K3.1	0.8754	0.0134	0.014	0.9726	--	--	--	--	--	0.8754	0.0671	0.0575
1961047	Robert Blatchford	NFC-Read.	2047	2n	A	West	GBR	K3	0.9075	K3.1	0.7859	0.0231	0.0694	0.9075	--	--	--	--	--	0.7859	0.0538	0.1603
1961097	Robin Pippin	NFC-Read.	2048	2n	A	West	GBR	K3	0.6413	K3.1	0.8184	0.0331	0.3256	0.6413	--	--	--	--	--	0.8184	0.0995	0.0821
1962002	Thoday's Quarrenden	NFC-Read.	2049	2n	A	West	GBR	K3	0.7912	K3.1	0.9198	0.1861	0.0227	0.7912	--	--	--	--	--	0.9198	0.0357	0.0445
1962033	Lodgemore Nonpareil	NFC-Read.	2050	2n	A	West	GBR	K3	0.9483	K3.2	0.3754	0.0343	0.0174	0.9483	--	--	--	--	--	0.3426	0.3754	0.2821
1962081	Nancy Jackson	NFC-Read.	2051	2n	A	West	GBR	K3	0.9349	K3.3	0.884	0.022	0.0431	0.9349	--	--	--	--	--	0.0793	0.0367	0.884
1964001	Moss's Seedling	NFC-Read.	2052	2n	A	West	GBR	K3	0.9504	K3.2	0.7986	0.0291	0.0205	0.9504	--	--	--	--	--	0.1399	0.7986	0.0615
1964065	Nonsuch Park	NFC-Read.	2053	2n	A	West	GBR	K3	0.8641	K3.3	0.8346	0.1069	0.029	0.8641	--	--	--	--	--	0.135	0.0304	0.8346
1965004	Fred Webb	NFC-Read.	2054	2n	A	West	GBR	K3	0.5259	K3.3	0.7404	0.0567	0.4174	0.5259	--	--	--	--	--	0.1036	0.1559	0.7404
1965012	Lady Hollendale	NFC-Read.	2055	2n	A	West	GBR	K3	0.9409	K3.1	0.4756	0.0343	0.0248	0.9409	--	--	--	--	--	0.4756	0.0703	0.454
1967082	Warden	NFC-Read.	2056	2n	A	West	GBR?	K3	0.9443	K3.1	0.4579	0.0191	0.0366	0.9443	--	--	--	--	--	0.4579	0.2533	0.2888
1967083	Weight	NFC-Read.	2057	2n	A	West	GBR	K3	0.8349	K3.2	0.3616	0.124	0.0411	0.8349	--	--	--	--	--	0.2854	0.3616	0.3531
1970001	Aldwick Beauty	NFC-Read.	2058	2n	A	West	GBR	K3	0.6666	K3.1	0.8952	0.0262	0.3072	0.6666	--	--	--	--	--	0.8952	0.0752	0.0296
1972082	Florence Bennett	NFC-Read.	2059	2n	A	West	GBR	K3	0.8803	K3.1	0.6337	0.0181	0.1016	0.8803	--	--	--	--	--	0.6337	0.2591	0.1072
1974074	Alastair Cannon-White	NFC-Read.	2060	2n	A	West	GBR	K2	0.4876	K2.2	0.6922	0.18	0.4876	0.3324	--	--	--	0.3078	0.6922	--	--	--
1974496	Unnamed	NFC-Read.	2061	2n	A	--	--	K3	0.876	K3.2	0.8818	0.0523	0.0717	0.876	--	--	--	--	--	0.0564	0.8818	0.0618
1975009	Joaneting	NFC-Read.	2062	2n	A	West	GBR	K1	0.8007	K1.1	0.7384	0.8007	0.1325	0.0668	0.7384	0.0972	0.1644	--	--	--	--	--
1975301	Arthur Turner	NFC-Read.	2063	2n	A	West	GBR	K3	0.8429	K3.3	0.9155	0.0326	0.1245	0.8429	--	--	--	--	--	0.0434	0.0411	0.9155
1977068	Redstart	NFC-Read.	2064	2n	A	West	GBR	K3	0.9657	K3.2	0.5634	0.016	0.0183	0.9657	--	--	--	--	--	0.4134	0.5634	0.0232
1977161	Saint Edmund's Pippin	NFC-Read.	2065	2n	A	West	GBR	K2	0.8254	K2.2	0.5032	0.0245	0.8254	0.1501	--	--	--	0.4968	0.5032	--	--	--
1978366	Unnamed	NFC-Read.	2066	2n	A	--	--	K3	0.9277	K3.1	0.7703	0.0339	0.0384	0.9277	--	--	--	--	--	0.7703	0.0913	0.1384
1979124	White Quarrenden	NFC-Read.	2067	2n	A	West	GBR	K3	0.7829	K3.1	0.8338	0.1509	0.0662	0.7829	--	--	--	--	--	0.8338	0.064	0.1022
1979157	Chivers Delight	NFC-Read.	2068	2n	A	West	GBR	K3	0.962	K3.2	0.6963	0.018	0.02	0.962	--	--	--	--	--	0.0319	0.6963	0.2718
1980069	I.B. Reid	NFC-Read.	2069	2n	A	West	GBR	K3	0.9541	K3.1	0.8169	0.023	0.0229	0.9541	--	--	--	--	--	0.8169	0.1332	0.0499
1981147	Unnamed	NFC-Read.	2070	2n	A	--	--	K3	0.6849	K3.2	0.9239	0.0142	0.3009	0.6849	--	--	--	--	--	0.0423	0.9239	0.0338
1981148	Old Rock Pippin	NFC-Read.	2071	2n	A	West	GBR?	K3	0.4939	K3.3	0.9137	0.4318	0.0743	0.4939	--	--	--	--	--	0.0469	0.0394	0.9137
1982282	Strawberry Pippin	NFC-Read.	2072	2n	A	West	GBR	K3	0.9345	K3.1	0.5367	0.0505	0.015	0.9345	--	--	--	--	--	0.5367	0.0471	0.4162
1983076	Proctor's Seedling	NFC-Read.	2073	2n	A	West	GBR	K3	0.8878	K3.1	0.5461	0.0401	0.0721	0.8878	--	--	--	--	--	0.5461	0.0639	0.39
1983092	Mother (Taylor)	NFC-Read.	2074	2n	A	West	GBR	K3	0.9243	K3.1	0.8725	0.0305	0.0452	0.9243	--	--	--	--	--	0.8725	0.0906	0.0369
1984002	Rough Pippin (Cornwall)	NFC-Read.	2075	2n	A	West	GBR	K3	0.6727	K3.3	0.8887	0.1939	0.1334	0.6727	--	--	--	--	--	0.0648	0.0465	0.8887
1984104	Unnamed	NFC-Read.	2076	2n	A	--	--	K3	0.5298	K3.1	0.5971	0.0935	0.3767	0.5298	--	--	--	--	--	0.5971	0.2053	0.1977
1992014	Craggy's Seedling	NFC-Read.	2077	2n	A	West	GBR	K3	0.9625	K3.1	0.9375	0.017	0.0205	0.9625	--	--	--	--	--	0.9375	0.0224	0.0401
1992015	Worcester Woodsil	NFC-Read.	2078	2n	A	West	GBR	K3	0.97	K3.3	0.6578	0.016	0.014	0.97	--	--	--	--	--	0.2095	0.1327	0.6578
1994017	Herefordshire Russet	NFC-Read.	2079	2n	A	West	GBR	K3	0.9711	K3.2	0.9599	0.013	0.0159	0.9711	--	--	--	--	--	0.0221	0.9599	0.018
1994023	Harling Hero	NFC-Read.	2080	2n	A	West	GBR	K3	0.9288	K3.3	0.5307	0.0541	0.0171	0.9288	--	--	--	--	--	0.1251	0.3442	0.5307
1998014	Ambro	NFC-Read.	2081	2n	A	--	--	K3	0.9608	K3.2	0.951	0.014	0.0252	0.9608	--	--	--	--	--	0.0262	0.951	0.0228
1999006	Berna	NFC-Read.	2082	2n	A	--	--	K3	0.9598	K3.2	0.9395	0.0187	0.0215	0.9598	--	--	--	--	--	0.0385	0.9395	0.022
1999033	Tukker	NFC-Read.	2083	2n	A	--	--	K2	0.9044	K2.2	0.8347	0.012	0.9044	0.0836	--	--	--	0.1653	0.8347	--	--	--
1999038	Blackmoor's Upright	NFC-Read.	2084	2n	A	West	GBR	K3	0.9171	K3.1	0.6493	0.021	0.0619	0.9171	--	--	--	--	--	0.6493	0.1296	0.2211
1999080	Hunt's Early	NFC-Read.	2085	2n	A	West	GBR	K3	0.963	K3.1	0.8345	0.019	0.018	0.963	--	--	--	--	--	0.8345	0.1435	0.022
1999087	Sunrise	NFC-Read.	2086	2n	A	West	GBR	K3	0.5629	K3.1	0.8717	0.0346	0.4025	0.5629	--	--	--	--	--	0.8717	0.042	0.0863
1999088	Tommy Knight	NFC-Read.	2087	2n	A	West	GBR	K3	0.8091	K3.2	0.5178	0.1204	0.0705	0.8091	--	--	--	--	--	0.1619	0.5178	0.3203
2000020	Bedfordshire Foundling	NFC-Read.	2088	3n	-	West	GBR	--	--	--	--	--	--	--	--	--	--	--	--	--	--	--
2000026	Christmas Pearmain	NFC-Read.	2089	2n	A	West	GBR	K3	0.7146	K3.1	0.8735	0.2567	0.0287	0.7146	--	--	--	--	--	0.8735	0.0654	0.0611
2000030	Domino	NFC-Read.	2090	2n	A	West	GBR	K3	0.9459	K3.1	0.8976	0.0291	0.025	0.9459	--	--	--	--	--	0.8976	0.0297	0.0727
2000039	Golden Spire	NFC-Read.	2091	2n	A	West	GBR	K3	0.9146	K3.1	0.5818	0.0273	0.0581	0.9146	--	--	--	--	--	0.5818	0.0543	0.3639
2000041	Grantonian	NFC-Read.	2092	2n	A	West	GBR	K3	0.8499	K3.3	0.7219	0.0477	0.1024	0.8499	--	--	--	--	--	0.2382	0.0399	0.7219
2000051	Irish Peach	NFC-Read.	2093	2n	A	West	IRL	K3	0.9514	K3.1	0.6557	0.0295	0.0191	0.9514	--	--	--	--	--	0.6557	0.0536	0.2907
2000052	Kentish Quarrenden	NFC-Read.	2094	2n	A	West	GBR	K3	0.7403	K3.1	0.7246	0.1122	0.1475	0.7403	--	--	--	--	--	0.7246	0.0491	0.2263
2000054	King Albert	NFC-Read.	2095	2n	A	West	GBR	K3	0.9728	K3.1	0.8853	0.013	0.0142	0.9728	--	--	--	--	--	0.8853	0.0861	0.0286
2000066	Mary Green	NFC-Read.	2096	2n	A	West	GBR	K3	0.745	K3.2	0.7405	0.0427	0.2123	0.745	--	--	--	--	--	0.1955	0.7405	0.064
2000073	Norfolk Beauty	NFC-Read.	2097	2n	A	West	GBR	K3	0.9128	K3.3	0.7217	0.0553	0.0319	0.9128	--	--	--	--	--	0.2396	0.0387	0.7217
2000078	Pitmaston Russet Nonpareil	NFC-Read.	2098	2n	A	West	GBR	K3	0.97	K3.1	0.8981	0.017	0.013	0.97	--	--	--	--	--	0.8981	0.0716	0.0303
2000083	Rivers' Early Peach	NFC-Read.	2099	2n	A	West	GBR	K3	0.507	K3.3	0.5155	0.1237	0.3693	0.507	--	--	--	--	--	0.4325	0.052	0.5155
2000084	Ross Nonpareil	NFC-Read.	2100	2n	A	West	IRL	K3	0.9512	K3.1	0.5341	0.0348	0.014	0.9512	--	--	--	--	--	0.5341	0.0855	0.3804
2000086	Saint Martin's	NFC-Read.	2101	2n	A	West	GBR	K3	0.9404	K3.2	0.6537	0.024	0.0356	0.9404	--	--	--	--	--	0.2027	0.6537	0.1435
2000089	September Beauty	NFC-Read.	2102	2n	A	West	GBR	K3	0.9719	K3.1	0.7957	0.016	0.0121	0.9719	--	--	--	--	--	0.7957	0.0887	0.1156
2000090	Stirling Castle	NFC-Read.	2103	2n	A	West	GBR	K3	0.9384	K3.1	0.8153	0.0359	0.0257	0.9384	--	--	--	--	--	0.8153	0.1104	0.0743
2000093	Surprise (Veitch)	NFC-Read.	2104	2n	A	West	GBR	K3	0.959	K3.1	0.9208	0.0219	0.0191	0.959	--	--	--	--	--	0.9208	0.0376	0.0416
2000094	Thorle Pippin	NFC-Read.	2105	2n	A	West	GBR	K3	0.9106	K3.3	0.7429	0.056	0.0334	0.9106	--	--	--	--	--	0.1677	0.0894	0.7429
2000100	Winter Quarrenden	NFC-Read.	2106	2n	A	West	GBR	K3	0.8981	K3.1	0.7432	0.0391	0.0628	0.8981	--	--	--	--	--	0.7432	0.0222	0.2346
2001025	Amber	NFC-Read.	2107	2n	A	West	GBR	K3	0.8972	K3.2	0.4646	0.0301	0.0727	0.8972	--	--	--	--	--	0.4346	0.4646	0.1008
CRAW-0014	Holaart Doux	CRA-W	2108	2n	A	West	NLD	K3	0.8256	K3.3	0.8302	0.1214	0.053	0.8256	--	--	--	--	--	0.096	0.0738	0.8302
CRAW-0029	Speeckaert Appel	CRA-W	2109	2n	A	West	BEL	K3	0.6246	K3.3	0.8761	0.3548	0.0206	0.6246	--	--	--	--	--	0.0739	0.05	0.8761
CRAW-0030	Saint-Bernard	CRA-W	2110	2n	A	West	FRA	K3	0.7385	K3.3	0.9293	0.0474	0.2141	0.7385	--	--	--	--	--	0.036	0.0347	0.9293
CRAW-0038	Reinette de la Dief	CRA-W	2111	2n	A	West	BEL	K3	0.6234	K3.3	0.7446	0.0877	0.2889	0.6234	--	--	--	--	--	0.1729	0.0825	0.7446
CRAW-0044	Pigeonnet	CRA-W	2112	2n	A	West	FRA	K3	0.9749	K3.1	0.7125	0.0141	0.011	0.9749	--	--	--	--	--	0.7125	0.2363	0.0512
CRAW-0051	Pépin d'Or de Bovelingen	CRA-W	2113	2n	A	West	BEL	K3	0.7981	K3.1	0.9431	0.0989	0.103	0.7981	--	--	--	--	--	0.9431	0.0275	0.0294
CRAW-0055	Reinette de Grez-Doiceau	CRA-W	2114	2n	A	West	BEL	K3	0.8055	K3.3	0.883	0.0373	0.1572	0.8055	--	--	--	--	--	0.0655	0.0515	0.883
CRAW-0061	Souvenir d'Etichove	CRA-W	2115	2n	A	West	BEL	K3	0.9453	K3.3	0.6772	0.0311	0.0236	0.9453	--	--	--	--	--	0.2711	0.0517	0.6772
CRAW-0105	Godelieve Hegmans	CRA-W	2116	2n	A	West	BEL	K2	0.9071	K2.2	0.6255	0.0311	0.9071	0.0618	--	--	--	0.3745	0.6255	--	--	--
CRAW-0110	Antonowka Safran	CRA-W	2117	2n	A	--	--	K2	0.971	K2.1	0.5297	0.012	0.971	0.017	--	--	--	0.5297	0.4703	--	--	--
CRAW-0114	Céres	CRA-W	2118	2n	A	South	ITA	K3	0.939	K3.2	0.9452	0.0159	0.0451	0.939	--	--	--	--	--	0.0358	0.9452	0.019
CRAW-0128	Keiing	CRA-W	2119	2n	A	West	BEL	K3	0.9145	K3.3	0.934	0.0676	0.0179	0.9145	--	--	--	--	--	0.0384	0.0276	0.934
CRAW-0132	Mac Intosh Falso (False)	CRA-W	2120	2n	A	--	--	K3	0.9608	K3.1	0.4909	0.0212	0.018	0.9608	--	--	--	--	--	0.4909	0.0936	0.4154
CRAW-0153	Court-Pendu Noir	CRA-W	2121	2n	A	West	BEL	K3	0.7402	K3.3	0.894	0.1481	0.1117	0.7402	--	--	--	--	--	0.0708	0.0352	0.894
CRAW-0156	Rambour d'Hiver ???	CRA-W	2122	2n	A	West	FRA	K3	0.9691	K3.3	0.939	0.015	0.0159	0.9691	--	--	--	--	--	0.03	0.031	0.939
CRAW-0159	Président Damseaux	CRA-W	2123	2n	A	West	BEL	K3	0.4803	K3.3	0.5077	0.0859	0.4337	0.4803	--	--	--	--	--	0.17	0.3223	0.5077
CRAW-0203	Jésuite	CRA-W	2124	3n	-	--	BEL	--	--	--	--	--	--	--	--	--	--	--	--	--	--	--
CRAW-0204	Leboulle	CRA-W	2125	2n	A	West	BEL	K3	0.9041	K3.3	0.8472	0.0312	0.0647	0.9041	--	--	--	--	--	0.1029	0.0499	0.8472
CRAW-0226	Laubain n°1	CRA-W	2126	2n	A	West	BEL	K2	0.5692	K2.2	0.9361	0.0577	0.5692	0.3731	--	--	--	0.0639	0.9361	--	--	--
CRAW-0227	Laubain n°2	CRA-W	2127	2n	A	West	BEL	K2	0.594	K2.2	0.9021	0.0817	0.594	0.3243	--	--	--	0.0979	0.9021	--	--	--
CRAW-0228	Semis Laubain	CRA-W	2128	2n	A	West	BEL	K2	0.9159	K2.2	0.9494	0.0309	0.9159	0.0532	--	--	--	0.0506	0.9494	--	--	--
CRAW-0244	Leclercq n°3	CRA-W	2129	2n	A	West	BEL	K3	0.9138	K3.1	0.9283	0.0352	0.051	0.9138	--	--	--	--	--	0.9283	0.0459	0.0258
CRAW-0249	Reinette Parmentier	CRA-W	2130	2n	A	West	Western Europe	K3	0.9031	K3.3	0.7788	0.0799	0.017	0.9031	--	--	--	--	--	0.0404	0.1808	0.7788
CRAW-0270	Gueule de Mouton?	CRA-W	2131	3n	-	--	--	--	--	--	--	--	--	--	--	--	--	--	--	--	--	--
CRAW-0286	Spéche	CRA-W	2132	2n	A	West	BEL	K3	0.968	K3.3	0.5417	0.012	0.02	0.968	--	--	--	--	--	0.2315	0.2268	0.5417
CRAW-0306	Pomme Obus Vivier	CRA-W	2133	2n	A	West	BEL	K3	0.9623	K3.3	0.888	0.0199	0.0178	0.9623	--	--	--	--	--	0.0519	0.0601	0.888
CRAW-0310	Bon-Pommier Nouveau	CRA-W	2134	2n	A	West	BEL	K3	0.9427	K3.3	0.9295	0.03	0.0273	0.9427	--	--	--	--	--	0.0311	0.0394	0.9295
CRAW-0318	Golden Kroon	CRA-W	2135	2n	A	West	NLD	K3	0.9407	K3.1	0.7647	0.0363	0.023	0.9407	--	--	--	--	--	0.7647	0.1999	0.0354
CRAW-0319	Miel d'Acren	CRA-W	2136	2n	A	West	BEL	K2	0.787	K2.2	0.5551	0.0354	0.787	0.1776	--	--	--	0.4449	0.5551	--	--	--
CRAW-0329	Reinette Tardive du Château	CRA-W	2137	2n	A	West	BEL	K3	0.9704	K3.1	0.4704	0.0146	0.015	0.9704	--	--	--	--	--	0.4704	0.0639	0.4657
CRAW-0330	Multhaupt's Reinette	CRA-W	2138	2n	A	West	DEU	K3	0.9247	K3.3	0.748	0.0588	0.0165	0.9247	--	--	--	--	--	0.0528	0.1992	0.748
CRAW-0331	Blanc Braibant	CRA-W	2139	2n	A	West	BEL	K3	0.8973	K3.3	0.8717	0.0458	0.0569	0.8973	--	--	--	--	--	0.0494	0.0789	0.8717
CRAW-0332	Gris Cou	CRA-W	2140	2n	A	West	BEL	K3	0.8616	K3.3	0.8213	0.0484	0.09	0.8616	--	--	--	--	--	0.1192	0.0595	0.8213
CRAW-0333	Jean-Jacques	CRA-W	2141	2n	A	West	BEL	K3	0.9466	K3.3	0.8771	0.0278	0.0256	0.9466	--	--	--	--	--	0.05	0.0729	0.8771
CRAW-0345	Jean Hardy	CRA-W	2142	2n	A	West	BEL	K3	0.9365	K3.1	0.7906	0.0345	0.029	0.9365	--	--	--	--	--	0.7906	0.1303	0.0791
CRAW-0419	Semis Louette	CRA-W	2143	2n	A	West	BEL?	K3	0.4657	K3.1	0.5845	0.4196	0.1148	0.4657	--	--	--	--	--	0.5845	0.021	0.3945
CRAW-0420	Pomme de Douce	CRA-W	2144	3n	-	--	--	--	--	--	--	--	--	--	--	--	--	--	--	--	--	--
CRAW-0432	Winterperzikappel	CRA-W	2145	2n	A	West	BEL	K3	0.8674	K3.3	0.6428	0.1022	0.0304	0.8674	--	--	--	--	--	0.0585	0.2987	0.6428
CRAW-0434	Grosse Reinette Transparente Lebeau	CRA-W	2146	2n	A	West	BEL?	K2	0.9226	K2.2	0.8607	0.033	0.9226	0.0444	--	--	--	0.1393	0.8607	--	--	--
CRAW-0450	Pomme de Douce	CRA-W	2147	2n	A	West	BEL	K3	0.9562	K3.3	0.6113	0.0279	0.0159	0.9562	--	--	--	--	--	0.229	0.1598	0.6113
CRAW-0454	Semis Bournonville	CRA-W	2148	2n	A	West	BEL	K3	0.4074	K3.3	0.5568	0.2222	0.3704	0.4074	--	--	--	--	--	0.1941	0.2492	0.5568
CRAW-0459	Pomme-Poire	CRA-W	2149	2n	A	West	BEL	K3	0.9444	K3.3	0.3848	0.0386	0.017	0.9444	--	--	--	--	--	0.3263	0.289	0.3848
CRAW-0462	Reinette Verbraeck	CRA-W	2150	2n	A	West	BEL	K3	0.9489	K3.3	0.819	0.0361	0.015	0.9489	--	--	--	--	--	0.1337	0.0473	0.819
CRAW-0466	Coupette	CRA-W	2151	2n	A	West	BEL	K3	0.8998	K3.3	0.8762	0.0522	0.0479	0.8998	--	--	--	--	--	0.0574	0.0664	0.8762
CRAW-0468	Pund Boche	CRA-W	2152	2n	A	West	BEL	K3	0.8338	K3.3	0.8991	0.0298	0.1364	0.8338	--	--	--	--	--	0.0265	0.0744	0.8991
CRAW-0470	Pomme Côtelée Nisol	CRA-W	2153	2n	A	West	BEL?	K3	0.9462	K3.3	0.9114	0.023	0.0308	0.9462	--	--	--	--	--	0.0588	0.0298	0.9114
CRAW-0487	Pomme de Côtes Simple	CRA-W	2154	2n	A	West	BEL	K3	0.9152	K3.3	0.9478	0.0379	0.0469	0.9152	--	--	--	--	--	0.0248	0.0274	0.9478
CRAW-0490	Pomme de Marchau	CRA-W	2155	2n	A	West	BEL	K3	0.96	K3.3	0.8594	0.0221	0.0179	0.96	--	--	--	--	--	0.1013	0.0393	0.8594
CRAW-0504	Court-Pendu Henry	CRA-W	2156	2n	A	West	BEL	K3	0.6253	K3.3	0.9511	0.3135	0.0612	0.6253	--	--	--	--	--	0.031	0.0179	0.9511
CRAW-0505	Tequenne	CRA-W	2157	2n	A	West	BEL	K3	0.9166	K3.1	0.5566	0.0431	0.0403	0.9166	--	--	--	--	--	0.5566	0.0477	0.3957
CRAW-0511	Rambour Toussaint	CRA-W	2158	2n	A	West	BEL	K3	0.9448	K3.3	0.8164	0.0315	0.0237	0.9448	--	--	--	--	--	0.0735	0.1101	0.8164
CRAW-0513	Pomme Fraise	CRA-W	2159	2n	A	West	Western Europe	K3	0.7333	K3.1	0.5995	0.2406	0.0261	0.7333	--	--	--	--	--	0.5995	0.0453	0.3552
CRAW-0524	Pomme Rouge Schyns	CRA-W	2160	2n	A	West	BEL	K3	0.891	K3.3	0.8553	0.023	0.086	0.891	--	--	--	--	--	0.103	0.0417	0.8553
CRAW-0525	Pomme Douce Schyns	CRA-W	2161	2n	A	West	BEL	K3	0.7456	K3.3	0.5647	0.1183	0.136	0.7456	--	--	--	--	--	0.118	0.3173	0.5647
CRAW-0526	Pomme Douce Bruwier	CRA-W	2162	2n	A	West	BEL	K1	0.5552	K1.1	0.8793	0.5552	0.0614	0.3834	0.8793	0.0289	0.0918	--	--	--	--	--
CRAW-0528	Delincée	CRA-W	2163	2n	A	West	BEL	K3	0.9197	K3.1	0.4876	0.0215	0.0588	0.9197	--	--	--	--	--	0.4876	0.1293	0.3831
CRAW-0529	Pommier Tombé Desaive	CRA-W	2164	2n	A	West	BEL?	K3	0.6427	K3.3	0.872	0.0778	0.2795	0.6427	--	--	--	--	--	0.0293	0.0987	0.872
CRAW-0543	Reinette Michiels	CRA-W	2165	2n	A	West	BEL	K3	0.7127	K3.3	0.869	0.0565	0.2308	0.7127	--	--	--	--	--	0.0288	0.1022	0.869
CRAW-0548	Spéche Falso (False)	CRA-W	2166	2n	A	West	BEL	K3	0.8749	K3.3	0.9023	0.0177	0.1074	0.8749	--	--	--	--	--	0.063	0.0347	0.9023
CRAW-0563	Pomme Olivet	CRA-W	2167	2n	A	West	BEL	K3	0.6531	K3.3	0.875	0.0447	0.3022	0.6531	--	--	--	--	--	0.0627	0.0623	0.875
CRAW-0590	Pomme Douce Beckers	CRA-W	2168	3n	-	--	--	--	--	--	--	--	--	--	--	--	--	--	--	--	--	--
CRAW-0593	Bouillenne	CRA-W	2169	2n	A	West	BEL	K3	0.8723	K3.3	0.9349	0.0623	0.0654	0.8723	--	--	--	--	--	0.0316	0.0335	0.9349
CRAW-0595	Belle Fontaine	CRA-W	2170	2n	A	West	BEL	K3	0.9356	K3.3	0.9	0.0233	0.0411	0.9356	--	--	--	--	--	0.0318	0.0682	0.9
CRAW-0620	Pater Van der Elze	CRA-W	2171	2n	A	West	NLD	K3	0.7135	K3.3	0.7989	0.0512	0.2353	0.7135	--	--	--	--	--	0.1329	0.0682	0.7989
CRAW-0631	Reinette Struel	CRA-W	2172	2n	A	West	BEL	K3	0.8107	K3.3	0.5001	0.1295	0.0598	0.8107	--	--	--	--	--	0.279	0.2209	0.5001
CRAW-0632	Reinette de Crugie	CRA-W	2173	2n	A	West	BEL	K3	0.9328	K3.1	0.8925	0.0441	0.0231	0.9328	--	--	--	--	--	0.8925	0.0623	0.0452
CRAW-0633	Reinette de Cuzy	CRA-W	2174	2n	A	West	FRA	K3	0.8289	K3.3	0.8496	0.087	0.0842	0.8289	--	--	--	--	--	0.0373	0.1131	0.8496
CRAW-0636	Hâtive de Belquerau	CRA-W	2175	2n	A	West	BEL	K3	0.9343	K3.1	0.9007	0.0275	0.0382	0.9343	--	--	--	--	--	0.9007	0.0472	0.0521
CRAW-0638	Pomme Gare Gembloux	CRA-W	2176	2n	A	West	BEL	K3	0.8503	K3.3	0.9547	0.075	0.0747	0.8503	--	--	--	--	--	0.0243	0.021	0.9547
CRAW-0639	Malus Stationis 1	CRA-W	2177	2n	A	--	--	K3	0.4869	K3.3	0.8779	0.3898	0.1233	0.4869	--	--	--	--	--	0.0394	0.0827	0.8779
CRAW-0640	Malus Stationis 2	CRA-W	2178	2n	A	--	--	K3	0.908	K3.3	0.842	0.0487	0.0433	0.908	--	--	--	--	--	0.1097	0.0482	0.842
CRAW-0641	Reinette Verte Gillet	CRA-W	2179	2n	A	West	BEL	K3	0.9275	K3.3	0.5938	0.0475	0.025	0.9275	--	--	--	--	--	0.1967	0.2095	0.5938
CRAW-0645	Semis Gérard	CRA-W	2180	3n	-	--	--	--	--	--	--	--	--	--	--	--	--	--	--	--	--	--
CRAW-0651	Saint-Omer	CRA-W	2181	2n	A	West	FRA	K3	0.9346	K3.1	0.6509	0.022	0.0434	0.9346	--	--	--	--	--	0.6509	0.0435	0.3056
CRAW-0658	Tuinzoet	CRA-W	2182	2n	A	West	NLD	K3	0.8826	K3.3	0.6649	0.0752	0.0422	0.8826	--	--	--	--	--	0.2323	0.1028	0.6649
CRAW-0659	Zoete Rebbeling	CRA-W	2183	2n	A	West	NLD	K3	0.9653	K3.3	0.7606	0.0147	0.02	0.9653	--	--	--	--	--	0.1509	0.0885	0.7606
CRAW-0662	Kesterens Wijnzuur	CRA-W	2184	3n	-	--	--	--	--	--	--	--	--	--	--	--	--	--	--	--	--	--
CRAW-0666	Rosappel	CRA-W	2185	2n	A	West	BEL	K3	0.8141	K3.3	0.9485	0.079	0.1069	0.8141	--	--	--	--	--	0.0253	0.0262	0.9485
CRAW-0667	Pomme Rose	CRA-W	2186	2n	A	West	BEL	K3	0.8357	K3.3	0.9533	0.0344	0.1299	0.8357	--	--	--	--	--	0.0265	0.0202	0.9533
CRAW-0670	Koningszoet	CRA-W	2187	2n	A	West	NLD	K3	0.8079	K3.3	0.7124	0.0458	0.1463	0.8079	--	--	--	--	--	0.0458	0.2418	0.7124
CRAW-0672	Roggeappel	CRA-W	2188	2n	A	West	NLD	K2	0.5078	K2.1	0.7586	0.0901	0.5078	0.4021	--	--	--	0.7586	0.2414	--	--	--
CRAW-0673	Zoete Bloemee	CRA-W	2189	2n	A	West	NLD	K3	0.905	K3.3	0.635	0.0249	0.0701	0.905	--	--	--	--	--	0.2603	0.1047	0.635
CRAW-0675	Leo Appel	CRA-W	2190	2n	A	West	NLD	K3	0.7437	K3.3	0.9289	0.1177	0.1385	0.7437	--	--	--	--	--	0.0399	0.0312	0.9289
CRAW-0676	Jasapel	CRA-W	2191	2n	A	West	NLD	K3	0.8348	K3.3	0.8927	0.0485	0.1167	0.8348	--	--	--	--	--	0.0515	0.0558	0.8927
CRAW-0681	Kamappel	CRA-W	2192	2n	A	West	NLD	K3	0.8025	K3.3	0.9338	0.0319	0.1656	0.8025	--	--	--	--	--	0.031	0.0352	0.9338
CRAW-0682	Dijkmanszoet	CRA-W	2193	2n	A	West	NLD	K3	0.958	K3.3	0.7447	0.0194	0.0226	0.958	--	--	--	--	--	0.1879	0.0674	0.7447
CRAW-0684	Kaneelzoet	CRA-W	2194	2n	A	West	NLD	K3	0.9314	K3.3	0.7768	0.0486	0.02	0.9314	--	--	--	--	--	0.0281	0.1951	0.7768
CRAW-0686	Peterselie Appel	CRA-W	2195	2n	A	West	NLD	K2	0.6744	K2.1	0.9173	0.123	0.6744	0.2025	--	--	--	0.9173	0.0827	--	--	--
CRAW-0718	Pomme Ronvaux José	CRA-W	2196	2n	A	West	BEL?	K3	0.9344	K3.3	0.9186	0.019	0.0466	0.9344	--	--	--	--	--	0.0504	0.031	0.9186
CRAW-0722	Pomme de Saint-Jean	CRA-W	2197	2n	A	--	--	K3	0.9262	K3.2	0.5621	0.0245	0.0493	0.9262	--	--	--	--	--	0.2886	0.5621	0.1493
CRAW-0736	Délices de Beignée	CRA-W	2198	2n	A	West	BEL?	K3	0.8445	K3.3	0.6265	0.047	0.1085	0.8445	--	--	--	--	--	0.3413	0.0322	0.6265
CRAW-0737	Reinette du Ham	CRA-W	2199	2n	A	West	BEL?	K3	0.9423	K3.3	0.4772	0.0357	0.022	0.9423	--	--	--	--	--	0.4731	0.0497	0.4772
CRAW-0755	Rosalie	CRA-W	2200	2n	A	West	BEL	K2	0.5458	K2.1	0.653	0.0437	0.5458	0.4105	--	--	--	0.653	0.347	--	--	--
CRAW-0757	Reinette Duchêne	CRA-W	2201	3n	-	--	--	--	--	--	--	--	--	--	--	--	--	--	--	--	--	--
CRAW-0761	Belle et Bonne	CRA-W	2202	2n	A	West	BEL	K3	0.8984	K3.3	0.8703	0.0728	0.0288	0.8984	--	--	--	--	--	0.0528	0.0769	0.8703
CRAW-0771	Bleue	CRA-W	2203	2n	A	West	BEL	K3	0.8844	K3.3	0.7537	0.0935	0.0221	0.8844	--	--	--	--	--	0.1587	0.0876	0.7537
CRAW-0773	Maurtinée	CRA-W	2204	2n	A	West	BEL	K3	0.6832	K3.3	0.9201	0.2813	0.0355	0.6832	--	--	--	--	--	0.0384	0.0415	0.9201
CRAW-0775	Gueule de Mouton?	CRA-W	2205	2n	A	--	--	K3	0.9282	K3.3	0.8745	0.0493	0.0225	0.9282	--	--	--	--	--	0.0542	0.0713	0.8745
CRAW-0777	Pomme de Paradis	CRA-W	2206	2n	A	West	BEL	K3	0.4939	K3.1	0.5899	0.02	0.4861	0.4939	--	--	--	--	--	0.5899	0.2442	0.1659
CRAW-0780	Bellaire	CRA-W	2207	2n	A	West	BEL	K3	0.93	K3.3	0.8077	0.0207	0.0493	0.93	--	--	--	--	--	0.0764	0.116	0.8077
CRAW-0784	Douce	CRA-W	2208	2n	A	West	BEL	K3	0.8967	K3.3	0.6684	0.0402	0.0631	0.8967	--	--	--	--	--	0.2745	0.0571	0.6684
CRAW-0797	Blanche Bourdouxhe	CRA-W	2209	2n	A	West	BEL	K3	0.8979	K3.1	0.8642	0.0578	0.0443	0.8979	--	--	--	--	--	0.8642	0.046	0.0898
CRAW-0800	Jonlet	CRA-W	2210	2n	A	West	BEL	K3	0.9529	K3.3	0.9214	0.0272	0.0199	0.9529	--	--	--	--	--	0.039	0.0396	0.9214
CRAW-0801	Large Mouche Douce	CRA-W	2211	2n	A	West	BEL	K3	0.9328	K3.3	0.9457	0.0368	0.0304	0.9328	--	--	--	--	--	0.0285	0.0258	0.9457
CRAW-0803	Nihaut	CRA-W	2212	3n	-	--	--	--	--	--	--	--	--	--	--	--	--	--	--	--	--	--
CRAW-0806	Muscadet de Dieppe	CRA-W	2213	2n	A	--	--	K3	0.6856	K3.3	0.9007	0.2658	0.0486	0.6856	--	--	--	--	--	0.0749	0.0244	0.9007
CRAW-0823	Pomme Douce Colson 1	CRA-W	2214	2n	A	West	BEL?	K3	0.5292	K3.3	0.949	0.2592	0.2116	0.5292	--	--	--	--	--	0.0299	0.0211	0.949
CRAW-0824	Reinette Dubois	CRA-W	2215	2n	A	West	BEL	K3	0.7038	K3.3	0.9325	0.0897	0.2065	0.7038	--	--	--	--	--	0.0294	0.0381	0.9325
CRAW-0825	Baziles	CRA-W	2216	2n	A	West	BEL	K3	0.9457	K3.3	0.7666	0.0245	0.0298	0.9457	--	--	--	--	--	0.1428	0.0906	0.7666
CRAW-0826	Picard	CRA-W	2217	2n	A	West	BEL	K3	0.9248	K3.3	0.872	0.0421	0.0331	0.9248	--	--	--	--	--	0.0628	0.0652	0.872
CRAW-0839	Saint-Victor	CRA-W	2218	2n	A	West	BEL	K2	0.809	K2.1	0.7688	0.0328	0.809	0.1582	--	--	--	0.7688	0.2312	--	--	--
CRAW-0843	Reinette Etoilee Double	CRA-W	2219	3n	-	--	--	--	--	--	--	--	--	--	--	--	--	--	--	--	--	--
CRAW-0844	Reinette Blanche	CRA-W	2220	2n	A	West	BEL?	K1	0.5033	K1.1	0.7557	0.5033	0.3786	0.1181	0.7557	0.1759	0.0684	--	--	--	--	--
CRAW-0847	Pomme de l'Etang	CRA-W	2221	2n	A	West	BEL?	K1	0.6642	K1.1	0.6129	0.6642	0.2557	0.0801	0.6129	0.3561	0.031	--	--	--	--	--
CRAW-0848	Posson	CRA-W	2222	3n	-	--	--	--	--	--	--	--	--	--	--	--	--	--	--	--	--	--
CRAW-0856	Jaune de Suzeril	CRA-W	2223	2n	A	West	BEL?	K3	0.9385	K3.3	0.9205	0.0285	0.033	0.9385	--	--	--	--	--	0.0411	0.0384	0.9205
CRAW-0863	Copette	CRA-W	2224	2n	A	West	BEL	K3	0.9295	K3.3	0.9044	0.0392	0.0313	0.9295	--	--	--	--	--	0.0241	0.0715	0.9044
CRAW-0864	Pomme Douce Dubois	CRA-W	2225	2n	A	West	BEL	K1	0.7779	K1.1	0.6503	0.7779	0.0966	0.1255	0.6503	0.2727	0.077	--	--	--	--	--
CRAW-0878	Beau-Pommier	CRA-W	2226	2n	A	West	BEL	K3	0.852	K3.3	0.7517	0.0212	0.1268	0.852	--	--	--	--	--	0.1975	0.0508	0.7517
CRAW-0918	Calville Rouge d'Automne - FAUX (False)	CRA-W	2227	3n	-	--	--	--	--	--	--	--	--	--	--	--	--	--	--	--	--	--
CRAW-0920	Chevalier Braas	CRA-W	2228	2n	A	West	BEL?	K2	0.8331	K2.2	0.8829	0.0311	0.8331	0.1358	--	--	--	0.1171	0.8829	--	--	--
CRAW-0921	Gueule de Mouton Blanche	CRA-W	2229	2n	A	West	BEL	K3	0.9411	K3.3	0.8967	0.0311	0.0278	0.9411	--	--	--	--	--	0.0397	0.0636	0.8967
CRAW-0924	Calville Humblet	CRA-W	2230	2n	A	West	BEL	K3	0.9041	K3.3	0.4452	0.062	0.0339	0.9041	--	--	--	--	--	0.3656	0.1891	0.4452
CRAW-0931	Reinette du Portugal	CRA-W	2231	3n	-	--	--	--	--	--	--	--	--	--	--	--	--	--	--	--	--	--
CRAW-0949	Mizone	CRA-W	2232	2n	A	West	BEL	K3	0.9056	K3.3	0.9333	0.0135	0.0809	0.9056	--	--	--	--	--	0.0395	0.0272	0.9333
CRAW-0974	Aventureuse	CRA-W	2233	3n	-	--	--	--	--	--	--	--	--	--	--	--	--	--	--	--	--	--
CRAW-1049	Charles Ross	CRA-W	2234	2n	A	--	--	K1	0.5765	K1.1	0.8724	0.5765	0.0598	0.3637	0.8724	0.1022	0.0254	--	--	--	--	--
CRAW-1052	Ickse	CRA-W	2235	2n	A	West	BEL	K2	0.9791	K2.2	0.9128	0.0099	0.9791	0.011	--	--	--	0.0872	0.9128	--	--	--
CRAW-1060	Pomme Vandenhaute	CRA-W	2236	2n	A	West	BEL	K3	0.7228	K3.3	0.8593	0.2183	0.0589	0.7228	--	--	--	--	--	0.0923	0.0484	0.8593
CRAW-1078	Madame Arthur	CRA-W	2237	2n	A	West	BEL	K2	0.8323	K2.2	0.8749	0.0327	0.8323	0.135	--	--	--	0.1251	0.8749	--	--	--
CRAW-1087	Reinette de Waleffe - FAUX	CRA-W	2238	3n	-	--	--	--	--	--	--	--	--	--	--	--	--	--	--	--	--	--
CRAW-1148	L'Excellente	CRA-W	2239	3n	-	--	--	--	--	--	--	--	--	--	--	--	--	--	--	--	--	--
CRAW-1157	Reinette César	CRA-W	2240	2n	A	West	BEL	K3	0.9674	K3.2	0.9665	0.0126	0.02	0.9674	--	--	--	--	--	0.0178	0.9665	0.0157
CRAW-1159	Trézèke Meyers?	CRA-W	2241	3n	-	--	--	--	--	--	--	--	--	--	--	--	--	--	--	--	--	--
CRAW-1162	Type Pépin d'Or - FAUX	CRA-W	2242	2n	A	--	--	K3	0.8189	K3.3	0.9343	0.0934	0.0877	0.8189	--	--	--	--	--	0.0425	0.0232	0.9343
CRAW-1167	Othée Rouge	CRA-W	2243	2n	A	West	BEL	K3	0.6149	K3.3	0.7922	0.24	0.145	0.6149	--	--	--	--	--	0.1726	0.0352	0.7922
CRAW-1247	Alexandre Mativa	CRA-W	2244	3n	-	--	--	--	--	--	--	--	--	--	--	--	--	--	--	--	--	--
CRAW-1252	Reinette Rochez	CRA-W	2245	2n	A	West	BEL	K3	0.8326	K3.1	0.8462	0.1403	0.0271	0.8326	--	--	--	--	--	0.8462	0.0732	0.0806
CRAW-1266	Reinette d'Arquenne	CRA-W	2246	2n	A	West	BEL	K2	0.95	K2.2	0.5654	0.017	0.95	0.033	--	--	--	0.4346	0.5654	--	--	--
CRAW-1267	Parfum Jaune des Cévennes	CRA-W	2247	2n	A	--	--	K3	0.698	K3.1	0.6417	0.243	0.059	0.698	--	--	--	--	--	0.6417	0.1595	0.1987
CRAW-1268	Blanchipan	CRA-W	2248	2n	A	West	BEL	K3	0.807	K3.3	0.7523	0.1349	0.0581	0.807	--	--	--	--	--	0.2073	0.0404	0.7523
CRAW-1271	Blanche de Famenne	CRA-W	2249	2n	A	West	BEL	K2	0.7938	K2.1	0.9321	0.1106	0.7938	0.0956	--	--	--	0.9321	0.0679	--	--	--
CRAW-1378	Reinette Etoilee Jaune	CRA-W	2250	2n	A	West	BEL	K3	0.9432	K3.1	0.913	0.0168	0.04	0.9432	--	--	--	--	--	0.913	0.0367	0.0503
CRAW-1384	Pomme de Ruiselede	CRA-W	2251	3n	-	--	--	--	--	--	--	--	--	--	--	--	--	--	--	--	--	--
CRAW-1400	Pomme de Faulx	CRA-W	2252	3n	-	--	--	--	--	--	--	--	--	--	--	--	--	--	--	--	--	--
CRAW-1411	Reinette Haute Bonté	CRA-W	2253	2n	A	West	BEL?	K3	0.9705	K3.3	0.8277	0.0175	0.012	0.9705	--	--	--	--	--	0.1243	0.048	0.8277
CRAW-1413	Liliput=Malus Quenique?	CRA-W	2254	2n	A	--	--	K3	0.5419	K3.1	0.5808	0.4056	0.0525	0.5419	--	--	--	--	--	0.5808	0.1794	0.2397
CRAW-1426	Pomme Myrtille	CRA-W	2255	2n	A	West	BEL?	K3	0.6021	K3.3	0.8952	0.0414	0.3565	0.6021	--	--	--	--	--	0.0734	0.0314	0.8952
CRAW-1847	Tête de Cheval	CRA-W	2256	2n	A	West	FRA	K3	0.9343	K3.3	0.8432	0.025	0.0407	0.9343	--	--	--	--	--	0.0745	0.0823	0.8432
CRAW-1848	Hausäpfel	CRA-W	2257	2n	A	West	BEL	K2	0.6949	K2.1	0.5641	0.0864	0.6949	0.2187	--	--	--	0.5641	0.4359	--	--	--
CZ_BA_0453	Vinné hřebíčkové	RBIPH	2258	2n	A	West	CZE	K3	0.9341	K3.1	0.4663	0.0275	0.0384	0.9341	--	--	--	--	--	0.4663	0.2801	0.2537
CZ_BA_0457	Velišské	RBIPH	2259	3n	-	--	--	--	--	--	--	--	--	--	--	--	--	--	--	--	--	--
CZ_BA_0467	Vysoká nad Jizerou	RBIPH	2260	2n	A	West	CZE	K2	0.9358	K2.1	0.5666	0.02	0.9358	0.0442	--	--	--	0.5666	0.4334	--	--	--
CZ_BB_0412	Mastná	RBIPH	2261	2n	A	West	CZE	K2	0.959	K2.2	0.6216	0.021	0.959	0.02	--	--	--	0.3784	0.6216	--	--	--
CZ_BB_0422	Vejlímek červený	RBIPH	2262	3n	-	--	--	--	--	--	--	--	--	--	--	--	--	--	--	--	--	--
CZ_BB_0424	Prostřední	RBIPH	2263	2n	A	West	CZE	K2	0.9299	K2.1	0.9255	0.0326	0.9299	0.0375	--	--	--	0.9255	0.0745	--	--	--
CZ_BB_0428	Přední	RBIPH	2264	2n	A	West	CZE	K3	0.4883	K3.1	0.8598	0.1045	0.4072	0.4883	--	--	--	--	--	0.8598	0.1001	0.0401
CZ_BB_0434	Panenské veliké	RBIPH	2265	2n	A	West	CZE	K2	0.5359	K2.2	0.829	0.032	0.5359	0.4321	--	--	--	0.171	0.829	--	--	--
CZ_BB_0436	Otcovo	RBIPH	2266	2n	A	West	CZE	K2	0.9304	K2.2	0.7863	0.0297	0.9304	0.0399	--	--	--	0.2137	0.7863	--	--	--
CZ_BB_0438	Zadní	RBIPH	2267	2n	A	West	CZE	K2	0.8755	K2.2	0.9477	0.0471	0.8755	0.0774	--	--	--	0.0523	0.9477	--	--	--
CZ_BB_0442	Nathusiovo	RBIPH	2268	2n	A	West	DEU	K2	0.506	K2.2	0.9048	0.0212	0.506	0.4728	--	--	--	0.0952	0.9048	--	--	--
CZ_BB_0458	Šarlatová parména	RBIPH	2269	2n	A	West	CZE	K2	0.9064	K2.1	0.788	0.0227	0.9064	0.0709	--	--	--	0.788	0.212	--	--	--
CZ_BB_0460	Kouřimský kropenáč	RBIPH	2270	2n	A	West	CZE	K3	0.7105	K3.3	0.8223	0.0452	0.2443	0.7105	--	--	--	--	--	0.0826	0.0951	0.8223
CZ_BB_0462	Šovari Daru	RBIPH	2271	2n	A	West	SVK	K2	0.7682	K2.2	0.5088	0.1357	0.7682	0.0961	--	--	--	0.4912	0.5088	--	--	--
CZ_BC_0458	Sonderskow	RBIPH	2272	2n	A	West	CZE	K3	0.8463	K3.3	0.8564	0.0716	0.0821	0.8463	--	--	--	--	--	0.125	0.0186	0.8564
CZ_BE_0419	Okrouhlá	RBIPH	2273	2n	A	West	CZE	K2	0.5947	K2.1	0.7363	0.3613	0.5947	0.044	--	--	--	0.7363	0.2637	--	--	--
CZ_BE_0423	Vernéřovické tmavé	RBIPH	2274	2n	A	West	CZE	K2	0.403	K2.2	0.7125	0.3928	0.403	0.2042	--	--	--	0.2875	0.7125	--	--	--
CZ_BE_0425	Lipnice malá	RBIPH	2275	2n	A	West	CZE	K2	0.8246	K2.1	0.8973	0.0854	0.8246	0.09	--	--	--	0.8973	0.1027	--	--	--
CZ_BH_0427	Štětínské červené	RBIPH	2276	2n	A	West	CZE	K3	0.6036	K3.1	0.4639	0.1037	0.2927	0.6036	--	--	--	--	--	0.4639	0.2475	0.2885
CZ_BH_0430	Červené podzimní	RBIPH	2277	2n	A	West	CZE	K2	0.4985	K2.2	0.5193	0.1965	0.4985	0.305	--	--	--	0.4807	0.5193	--	--	--
CZ_BH_0458	Jadernička moravská červená	RBIPH	2278	2n	A	West	CZE	K1	0.7149	K1.1	0.8587	0.7149	0.1697	0.1154	0.8587	0.1027	0.0386	--	--	--	--	--
CZ_BH_0467	Horal	RBIPH	2279	2n	A	West	CZE	K2	0.9428	K2.2	0.7334	0.0292	0.9428	0.028	--	--	--	0.2666	0.7334	--	--	--
CZ_BH_0472	Kmenotvorná	RBIPH	2280	2n	A	West	CZE	K2	0.8882	K2.1	0.9193	0.032	0.8882	0.0798	--	--	--	0.9193	0.0807	--	--	--
CZ_BJ_0439	Zlepšené panenské	RBIPH	2281	2n	A	West	CZE	K3	0.9141	K3.3	0.4678	0.0252	0.0607	0.9141	--	--	--	--	--	0.1612	0.371	0.4678
CZ_BoM_0451	Medové	RBIPH	2282	3n	-	--	--	--	--	--	--	--	--	--	--	--	--	--	--	--	--	--
CZ_BoN_0421	Moravcovo	RBIPH	2283	2n	A	West	CZE	K3	0.903	K3.3	0.8245	0.0454	0.0516	0.903	--	--	--	--	--	0.0807	0.0948	0.8245
CZ_BoN_0429	Trat. Laze	RBIPH	2284	2n	A	West	CZE	K3	0.6618	K3.3	0.9308	0.2205	0.1177	0.6618	--	--	--	--	--	0.0343	0.0349	0.9308
CZ_BoN_0445	Stružnické	RBIPH	2285	2n	A	West	CZE	K3	0.9222	K3.3	0.7802	0.0242	0.0536	0.9222	--	--	--	--	--	0.1771	0.0427	0.7802
CZ_GC_0420	Bezjaderné	RBIPH	2286	2n	A	West	CZE	K2	0.7192	K2.1	0.6491	0.1705	0.7192	0.1103	--	--	--	0.6491	0.3509	--	--	--
CZ_GC_0430	Červencové	RBIPH	2287	2n	A	North+East	RUS	K2	0.955	K2.1	0.9004	0.0273	0.955	0.0177	--	--	--	0.9004	0.0996	--	--	--
CZ_GC_0462	Ijunskoe ranee	RBIPH	2288	2n	A	North+East	RUS	K1	0.6188	K1.1	0.9239	0.6188	0.3302	0.051	0.9239	0.022	0.0541	--	--	--	--	--
CZ_GC_0474	Lemoenovo	RBIPH	2289	2n	A	West	NLD	K2	0.9805	K2.1	0.862	0.011	0.9805	0.0085	--	--	--	0.862	0.138	--	--	--
CZ_GC_0480	Malvazinka	RBIPH	2290	2n	A	West	FRA	K2	0.7176	K2.1	0.5341	0.1085	0.7176	0.1739	--	--	--	0.5341	0.4659	--	--	--
CZ_GD_0463	Božena Němcová	RBIPH	2291	2n	A	West	CZE	K3	0.9691	K3.1	0.7476	0.0139	0.017	0.9691	--	--	--	--	--	0.7476	0.2214	0.031
CZ_GE_0048	Kirchwaldenské	RBIPH	2292	2n	A	West	DEU	K2	0.9396	K2.2	0.8624	0.0167	0.9396	0.0437	--	--	--	0.1376	0.8624	--	--	--
CZ_GE_0412	Libovické muškátové	RBIPH	2293	2n	A	West	CZE	K3	0.8153	K3.1	0.6568	0.1089	0.0758	0.8153	--	--	--	--	--	0.6568	0.0774	0.2658
CZ_GE_0498	Clawtenbrunské	RBIPH	2294	2n	A	West	CZE	K3	0.626	K3.3	0.9246	0.118	0.256	0.626	--	--	--	--	--	0.0223	0.0531	0.9246
CZ_GF_0459	Hetlina	RBIPH	2295	2n	A	West	CZE	K1	0.812	K1.1	0.8305	0.812	0.0563	0.1317	0.8305	0.0644	0.1051	--	--	--	--	--
CZ_GF_0473	Jan Říha	RBIPH	2296	2n	A	West	CZE	K2	0.738	K2.2	0.7286	0.0584	0.738	0.2036	--	--	--	0.2714	0.7286	--	--	--
CZ_GF_0481	Jadernička moravská	RBIPH	2297	2n	A	West	CZE	K1	0.6749	K1.1	0.5694	0.6749	0.0676	0.2575	0.5694	0.3846	0.046	--	--	--	--	--
CZ_GF_0495	Košíkové	RBIPH	2298	2n	A	West	CZE	K2	0.503	K2.2	0.5418	0.0782	0.503	0.4188	--	--	--	0.4582	0.5418	--	--	--
CZ_GF_0499	Kalvil bílý podzimní	RBIPH	2299	2n	A	West	NLD	K3	0.9486	K3.1	0.8898	0.0229	0.0285	0.9486	--	--	--	--	--	0.8898	0.0681	0.0421
CZ_GG_0048	Limburské	RBIPH	2300	2n	A	West	NLD	K3	0.9422	K3.1	0.7943	0.0178	0.04	0.9422	--	--	--	--	--	0.7943	0.0582	0.1475
CZ_GG_0458	Markova reneta	RBIPH	2301	2n	A	West	CZE	K3	0.8531	K3.3	0.7877	0.0251	0.1218	0.8531	--	--	--	--	--	0.1541	0.0582	0.7877
CZ_GG_4102	Red Baron	RBIPH	2302	2n	A	--	USA	K3	0.5036	K3.2	0.7471	0.0239	0.4725	0.5036	--	--	--	--	--	0.0643	0.7471	0.1887
CZ_GH_0463	Žďárské úrodné	RBIPH	2303	2n	A	West	CZE	K2	0.7661	K2.1	0.8035	0.1028	0.7661	0.1312	--	--	--	0.8035	0.1965	--	--	--
CZ_GH_0489	Bohušovické	RBIPH	2304	2n	A	West	CZE	K2	0.5867	K2.1	0.8927	0.0558	0.5867	0.3575	--	--	--	0.8927	0.1073	--	--	--
CZ_GI_0428	Feyův rekord	RBIPH	2305	2n	A	West	DEU	K3	0.9624	K3.3	0.5219	0.016	0.0216	0.9624	--	--	--	--	--	0.1975	0.2806	0.5219
CZ_GI_0494	Jantarnoe	RBIPH	2306	2n	A	North+East	RUS	K2	0.9199	K2.1	0.7948	0.0312	0.9199	0.0489	--	--	--	0.7948	0.2052	--	--	--
CZ_GJ_0046	Königsteinské	RBIPH	2307	2n	A	West	DEU	K1	0.8258	K1.3	0.6368	0.8258	0.0524	0.1218	0.2047	0.1585	0.6368	--	--	--	--	--
CZ_GK_0412	Proche	RBIPH	2308	2n	A	West	CZE	K2	0.439	K2.2	0.8703	0.1482	0.439	0.4127	--	--	--	0.1297	0.8703	--	--	--
CZ_GK_0474	Sedmihradské modré	RBIPH	2309	2n	A	West	ROU	K2	0.551	K2.1	0.6294	0.4058	0.551	0.0432	--	--	--	0.6294	0.3706	--	--	--
CZ_GL_0042	Táborita	RBIPH	2310	2n	A	West	CZE	K3	0.7242	K3.1	0.7122	0.0241	0.2517	0.7242	--	--	--	--	--	0.7122	0.1799	0.1079
CZ_GL_0464	Bláhovo Libovické	RBIPH	2311	2n	A	West	CZE	K3	0.5895	K3.2	0.6836	0.0598	0.3507	0.5895	--	--	--	--	--	0.2068	0.6836	0.1096
CZ_GL_0482	Bláhovo pozděkvěté	RBIPH	2312	2n	A	West	CZE	K3	0.956	K3.1	0.5975	0.025	0.019	0.956	--	--	--	--	--	0.5975	0.0618	0.3407
CZ_GM_0440	Červené tvrdé	RBIPH	2313	2n	A	West	DEU	K3	0.9075	K3.3	0.8573	0.0248	0.0677	0.9075	--	--	--	--	--	0.0812	0.0615	0.8573
CZ_GN_0431	Hladíkovo přeúrodné	RBIPH	2314	2n	A	West	CZE	K3	0.4739	K3.1	0.6904	0.0579	0.4683	0.4739	--	--	--	--	--	0.6904	0.2382	0.0714
CZ_GN_0433	Hrubý	RBIPH	2315	2n	A	West	CZE	K3	0.9359	K3.1	0.6682	0.0432	0.0209	0.9359	--	--	--	--	--	0.6682	0.1016	0.2302
CZ_GN_0453	Chodské	RBIPH	2316	2n	A	West	CZE	K3	0.5618	K3.3	0.5362	0.3188	0.1194	0.5618	--	--	--	--	--	0.1737	0.2901	0.5362
CZ_GN_0487	Junnaja sonata	RBIPH	2317	2n	A	North+East	RUS	K2	0.7227	K2.2	0.5621	0.0208	0.7227	0.2565	--	--	--	0.4379	0.5621	--	--	--
CZ_GN_0489	Jonas Hanes	RBIPH	2318	2n	A	West	DEU	K3	0.7997	K3.3	0.7754	0.1178	0.0825	0.7997	--	--	--	--	--	0.1749	0.0497	0.7754
CZ_GO_0436	Kachovskoe	RBIPH	2319	2n	A	North+East	RUS	K3	0.573	K3.1	0.6013	0.2492	0.1778	0.573	--	--	--	--	--	0.6013	0.0529	0.3458
CZ_GO_0496	Mendel	RBIPH	2320	2n	A	West	CZE	K2	0.8296	K2.2	0.8566	0.037	0.8296	0.1334	--	--	--	0.1434	0.8566	--	--	--
CZ_GP_0473	Petr Broich	RBIPH	2321	2n	A	West	DEU	K2	0.5378	K2.2	0.8056	0.029	0.5378	0.4332	--	--	--	0.1944	0.8056	--	--	--
CZ_GQ_0468	Sudetská reneta	RBIPH	2322	2n	A	West	CZE	K2	0.7711	K2.2	0.9347	0.0261	0.7711	0.2028	--	--	--	0.0653	0.9347	--	--	--
CZ_GR_0450	Štětínské žluté zimní	RBIPH	2323	3n	-	--	--	--	--	--	--	--	--	--	--	--	--	--	--	--	--	--
CZ_GR_0455	Štěpánovo z Barchovic	RBIPH	2324	2n	A	West	CZE	K3	0.8691	K3.3	0.8624	0.0646	0.0663	0.8691	--	--	--	--	--	0.0828	0.0548	0.8624
CZ_GR_0458	Titan	RBIPH	2325	2n	A	West	CZE	K3	0.9055	K3.1	0.6776	0.015	0.0795	0.9055	--	--	--	--	--	0.6776	0.275	0.0474
CZ_GU_0411	Kostelecké	RBIPH	2326	2n	A	West	CZE	K3	0.8991	K3.2	0.9302	0.0181	0.0828	0.8991	--	--	--	--	--	0.0348	0.9302	0.035
CZ_LB_0047	Běličné	RBIPH	2327	2n	A	West	CZE	K2	0.6489	K2.1	0.5362	0.2343	0.6489	0.1168	--	--	--	0.5362	0.4638	--	--	--
CZ_LB_0049	Podstodůlče	RBIPH	2328	2n	A	West	CZE	K3	0.6929	K3.3	0.5458	0.0335	0.2736	0.6929	--	--	--	--	--	0.2259	0.2283	0.5458
CZ_LB_0421	Zlátně	RBIPH	2329	2n	A	West	CZE	K2	0.579	K2.1	0.7019	0.0452	0.579	0.3758	--	--	--	0.7019	0.2981	--	--	--
CZ_LC_0413	Hořkosladké	RBIPH	2330	2n	A	West	CZE	K1	0.5098	K1.1	0.8906	0.5098	0.4506	0.0396	0.8906	0.0506	0.0588	--	--	--	--	--
CZ_LC_0419	Olešnice	RBIPH	2331	2n	A	West	CZE	K3	0.937	K3.1	0.5763	0.0473	0.0157	0.937	--	--	--	--	--	0.5763	0.1212	0.3025
CZ_LC_0425	Zázvorové	RBIPH	2332	3n	-	--	--	--	--	--	--	--	--	--	--	--	--	--	--	--	--	--
CZ_LC_0427	Loužné	RBIPH	2333	2n	A	West	CZE	K3	0.4289	K3.3	0.8876	0.3665	0.2045	0.4289	--	--	--	--	--	0.0819	0.0305	0.8876
CZ_LD_0414	Vinné	RBIPH	2334	3n	-	--	--	--	--	--	--	--	--	--	--	--	--	--	--	--	--	--
CZ_LD_0422	Babiččino	RBIPH	2335	2n	A	West	CZE	K2	0.687	K2.2	0.6086	0.132	0.687	0.181	--	--	--	0.3914	0.6086	--	--	--
CZ_LE_0416	Červený hranáč	RBIPH	2336	2n	A	West	CZE	K1	0.422	K1.1	0.8782	0.422	0.3933	0.1847	0.8782	0.0902	0.0316	--	--	--	--	--
CZ_LF_0047	Car Alexander	RBIPH	2337	2n	A	North+East	RUS	K2	0.8172	K2.1	0.5505	0.0478	0.8172	0.135	--	--	--	0.5505	0.4495	--	--	--
CZ_LF_0419	Libenské panenské	RBIPH	2338	3n	-	--	--	--	--	--	--	--	--	--	--	--	--	--	--	--	--	--
CZ_LF_0425	Bezručovo panenské	RBIPH	2339	3n	-	--	--	--	--	--	--	--	--	--	--	--	--	--	--	--	--	--
CZ_LG_0428	Český granát	RBIPH	2340	2n	A	West	CZE	K2	0.969	K2.2	0.9214	0.016	0.969	0.015	--	--	--	0.0786	0.9214	--	--	--
CZ_LH_0419	Raskubský zákusek	RBIPH	2341	2n	A	West	CZE	K3	0.5249	K3.3	0.9248	0.3901	0.085	0.5249	--	--	--	--	--	0.0472	0.028	0.9248
CZ_LJ_0047	Zapovězené	RBIPH	2342	2n	A	West	CZE	K3	0.9124	K3.3	0.6163	0.0281	0.0595	0.9124	--	--	--	--	--	0.3114	0.0723	0.6163
CZ_LM_0045	Ovčí hubička	RBIPH	2343	2n	A	North+East	RUS	K1	0.8448	K1.1	0.5401	0.8448	0.1422	0.013	0.5401	0.1201	0.3398	--	--	--	--	--
CZ_LN_0043	Vršovské růžové zimní	RBIPH	2344	2n	A	West	CZE	K2	0.4236	K2.1	0.6818	0.3902	0.4236	0.1863	--	--	--	0.6818	0.3182	--	--	--
X5107	Crollon	INRA (cider)	2346	2n	A	Cider	FRA	K3	0.8262	K3.3	0.9161	0.0696	0.1042	0.8262	--	--	--	--	--	0.0623	0.0216	0.9161
X3727	Binet Gris	INRA (cider)	2351	2n	A	Cider	FRA	K3	0.8334	K3.3	0.9324	0.1397	0.0269	0.8334	--	--	--	--	--	0.0506	0.017	0.9324
X3867	Cartigny	INRA (cider)	2362	2n	A	Cider	FRA	K3	0.8259	K3.3	0.9143	0.1399	0.0342	0.8259	--	--	--	--	--	0.0677	0.018	0.9143
X5070	Jaune de Vitré	INRA (cider)	2363	2n	A	Cider	FRA	K3	0.8991	K3.3	0.4806	0.0807	0.0202	0.8991	--	--	--	--	--	0.4749	0.0445	0.4806
X3807	Petit Gilet Rouge de Janzé	INRA (cider)	2364	2n	A	Cider	FRA	K3	0.7238	K3.3	0.9075	0.2205	0.0557	0.7238	--	--	--	--	--	0.0607	0.0318	0.9075
X5046	Rouge Duret	INRA (cider)	2365	2n	A	Cider	FRA	K3	0.5241	K3.3	0.9137	0.4599	0.016	0.5241	--	--	--	--	--	0.0518	0.0345	0.9137
X5183	Marseigna	INRA (cider)	2369	2n	A	Cider	FRA	K3	0.8907	K3.3	0.9103	0.082	0.0273	0.8907	--	--	--	--	--	0.0546	0.0351	0.9103
X3872	Mettais	INRA (cider)	2375	2n	A	Cider	FRA	K3	0.8002	K3.3	0.8869	0.1486	0.0512	0.8002	--	--	--	--	--	0.0731	0.04	0.8869
X3961	Bedan	INRA (cider)	2377	2n	A	Cider	FRA	K3	0.9558	K3.3	0.8389	0.023	0.0212	0.9558	--	--	--	--	--	0.1258	0.0353	0.8389
X5169	Grise Dieppois	INRA (cider)	2378	2n	A	Cider	FRA	K3	0.7631	K3.3	0.9249	0.1677	0.0692	0.7631	--	--	--	--	--	0.0488	0.0263	0.9249
X3732	Blanc Mollet	INRA (cider)	2379	2n	A	Cider	FRA	K3	0.9167	K3.3	0.8521	0.0439	0.0394	0.9167	--	--	--	--	--	0.1013	0.0466	0.8521
X5101	Doux Joseph	INRA (cider)	2383	2n	A	Cider	FRA	K3	0.8428	K3.3	0.759	0.1207	0.0365	0.8428	--	--	--	--	--	0.1876	0.0534	0.759
CHE0025	Nägeli	FRUCTUS	3216	2n	A	West	CHE	K3	0.8822	K3.3	0.7661	0.0772	0.0406	0.8822	--	--	--	--	--	0.0932	0.1407	0.7661
CHE0031	Süsser Apfel	FRUCTUS	3217	2n	A	West	CHE?	K1	0.7616	K1.1	0.937	0.7616	0.1841	0.0543	0.937	0.0284	0.0346	--	--	--	--	--
CHE0034	Züsigärtner	FRUCTUS	3219	2n	A	West	CHE?	K1	0.9152	K1.1	0.7817	0.9152	0.0367	0.0481	0.7817	0.1103	0.108	--	--	--	--	--
CHE0045	Getterli	FRUCTUS	3224	2n	A	West	CHE?	K1	0.7556	K1.1	0.9048	0.7556	0.1025	0.1419	0.9048	0.0632	0.032	--	--	--	--	--
CHE0051	Allensberger Mostapfel	FRUCTUS	3226	2n	A	West	CHE	K1	0.7399	K1.1	0.8749	0.7399	0.0635	0.1966	0.8749	0.0881	0.037	--	--	--	--	--
CHE0102	Lambartli	FRUCTUS	3237	2n	A	West	CHE	K1	0.86	K1.1	0.5846	0.86	0.0707	0.0693	0.5846	0.2135	0.2019	--	--	--	--	--
CHE0106	Nüssler	FRUCTUS	3239	2n	A	West	CHE?	K1	0.6954	K1.1	0.842	0.6954	0.2574	0.0472	0.842	0.052	0.106	--	--	--	--	--
CHE0108	Schanänner	FRUCTUS	3241	2n	A	West	CHE	K1	0.63	K1.2	0.4913	0.63	0.0783	0.2917	0.4529	0.4913	0.0558	--	--	--	--	--
CHE0114	Süessler	FRUCTUS	3244	2n	A	West	CHE	K1	0.6805	K1.1	0.8791	0.6805	0.0305	0.289	0.8791	0.0387	0.0822	--	--	--	--	--
CHE0117	Sauermilch	FRUCTUS	3247	2n	A	West	CHE	K1	0.8921	K1.1	0.9209	0.8921	0.0672	0.0407	0.9209	0.03	0.0491	--	--	--	--	--
CHE0118	Süss-Breitecher	FRUCTUS	3248	2n	A	West	CHE	K1	0.8769	K1.1	0.7948	0.8769	0.0285	0.0946	0.7948	0.0806	0.1246	--	--	--	--	--
CHE0166	Froideville	FRUCTUS	3256	2n	A	West	CHE	K2	0.4992	K2.2	0.7911	0.016	0.4992	0.4848	--	--	--	0.2089	0.7911	--	--	--
[truncated: 448 more rows]
