# Supplementary material for: Analysis of the genetic diversity and structure across a wide range of germplasm reveals prominent gene flow in apple at the European level
Source: BMC Plant Biol. 2016 Jun 8;16:130. doi: 10.1186/s12870-016-0818-0 (PMC4898379; doi:10.1186/s12870-016-0818-0)
Supplement: Additional file 3: — Characteristics of the 16 SSR markers used in this study with indication of the corresponding multiplex and dye. Footnotes: a [61]; b [60]; c [59]; d [62]; e Primer concentration within a given multiplex has been adjusted to get more homogeneous SSR marker amplification intensities. (XLSX 10 kb) [file 12870_2016_818_MOESM3_ESM.xlsx]

## Sheet: Hoja1
Additional file 3 Characteristics of the 16 SSR markers used in this study with indication of the corresponding multiplex and dye
Locus	Linkage group number	Multiplex	Dye	Size range (bp)	Forward primer sequence 5′→3′	Reverse primer sequence 5′→3′	Primer concentration e
Hi02c07 a	1	MP3	VIC	104-154	agagctacggggatccaaat	gtttaagcatcccgattgaaagg	[0.09 µM]
CH-Vf1 d	1	MP2	VIC	133-188	atcaccaccagcagcaaag	gtttcttcatacaaatcaaagcacaaccc	[0.09 µM]
CH02c06 b	2	MP1	NED	201-286	tgacgaaatccactactaatgca	gtttgattgcgcgctttttaacat	[0.36 µM]
GD12 c	3	MP4	PET	150-200	ttgaggtgtttctcccattgga	gtttcttctaacgaagccgccatttcttt	[0.36 µM]
CH05f06 b	5	MP2	PET	165-197	ttagatccggtcactctccact	gttttggaggaagacgaagaagaaag	[0.18 µM]
CH03d07 b	6	MP4	6-FAM	169-232	caaatcaatgcaaaactgtca	gtttggcttctggccatgatttta	[0.27 µM]
CH04e05 b	7	MP2	6-FAM	178-232	aggctaacagaaatgtggtttg	gtttatggctcctattgccatcat	[0.18 µM]
CH01h10 b	8	MP1	VIC	90-144	tgcaaagataggtagatatatgcca	gtttaggagggattgtttgtgcac	[0.18 µM]
CH01f03b b	9	MP1	6-FAM	141-200	gagaagcaaatgcaaaaccc	gtttctccccggctcctattctac	[0.18 µM]
CH02c11 b	10	MP3	NED	207-269	tgaaggcaatcactctgtgc	gtttttccgagaatcctcttcgac	[0.27 µM]
CH02d08 b	11	MP2	NED	209-262	tccaaaatggcgtacctctc	gtttgcagacactcactcactatctctc	[0.18 µM]
CH01f02 b	12	MP3	6-FAM	163-227	accacattagagcagttgagg	gtttctggtttgttttcctccagc	[0.18 µM]
GD147 c	13	MP3	PET	122-166	tcccgccatttctctgc	gtttaaaccgctgctgctgaac	[0.18 µM]
CH04c07 b	14	MP4	VIC	98-148	ggccttccatgtctcagaag	gtttcctcatgccctccactaaca	[0.18 µM]
CH02c09 b	15	MP4	NED	227-261	ttatgtaccaactttgctaacctc	gtttagaagcagcagaggaggatg	[0.18 µM]
CH01h01 b	17	MP1	PET	104-150	gaaagacttgcagtgggagc	gtttggagtgggtttgagaaggtt	[0.18 µM]
a [61]; b [60]; c [59]; d [62]; e Primer concentration within a given multiplex has been adjusted to get more homogeneous SSR marker amplification intensities
